# Supplementary material for: “I always feel like I’m the first deaf person they have ever met:” Deaf Awareness, Accessibility and Communication in the United Kingdom’s National Health Service (NHS): How can we do better?
Source: PLoS One. 2025 May 7;20(5):e0322850. doi: 10.1371/journal.pone.0322850 (PMC12057875; doi:10.1371/journal.pone.0322850)
Supplement: S2 File — (XLSX) [file pone.0322850.s002.xlsx]

## Sheet: all data
Q1	Q2_1	Q2_2	Q2_3	Q2_4	Q3_1	Q3_2	Q3_3	Q3_4	Q3_5	Q3_6	Q3_7	Q7	Q7_5_TEXT	Q17#1_1	Q17#1_2	Q18	Q19
Are you:	How would you rate your overall satisfaction with accommodations made to meet your communication needs in the NHS in the past 24 months? - a. Staff communication skills	How would you rate your overall satisfaction with accommodations made to meet your communication needs in the NHS in the past 24 months? - b. Provision of BSL interpreters	How would you rate your overall satisfaction with accommodations made to meet your communication needs in the NHS in the past 24 months? - c. Waiting room alert systems	How would you rate your overall satisfaction with accommodations made to meet your communication needs in the NHS in the past 24 months? - d. Provision of hearing loop systems (telecoil)	Please rate the quality of your communication experiences during the following; (you can give more detail on any of these in the next question) - Booking or confirming NHS appointments	Please rate the quality of your communication experiences during the following; (you can give more detail on any of these in the next question) - Communication within GP appointments	Please rate the quality of your communication experiences during the following; (you can give more detail on any of these in the next question) - Communication within audiology appointments	Please rate the quality of your communication experiences during the following; (you can give more detail on any of these in the next question) - Communication within ENT appointments	Please rate the quality of your communication experiences during the following; (you can give more detail on any of these in the next question) - Attending for x-rays or scans	Please rate the quality of your communication experiences during the following; (you can give more detail on any of these in the next question) - Communication during inpatient care (being on a hospital ward)	Please rate the quality of your communication experiences during the following; (you can give more detail on any of these in the next question) - Overall NHS staff attitudes towards me	Do you ever feel you’ve missed out on important information during NHS appointments, because your communication needs have not been met? - Selected Choice	Do you ever feel you’ve missed out on important information during NHS appointments, because your communication needs have not been met? - I understood none of the information - Text	How would you describe your hearing loss (or the hearing loss of the person you were accompanying... - Type of hearing loss - Right ear	How would you describe your hearing loss (or the hearing loss of the person you were accompanying... - Type of hearing loss - Left ear	Is British sign language your preferred language? (Or the preferred language of the person you were accompanying to NHS services)	Do you (or the person you were accompanying to NHS services) use any of the following? - Selected Choice
a person with hearing loss who has used NHS services in the past 24 months?	Neither satisfied nor dissatisfied		Very dissatisfied	Dissatisfied	Slightly effective	Moderately effective	Slightly effective				Slightly effective	I understood 50% of the information		Profound	Profound	No	Two hearing aids
a person with hearing loss who has used NHS services in the past 24 months?	Dissatisfied		Dissatisfied	Very dissatisfied	Moderately effective	Slightly effective	Moderately effective	Not effective at all	Not effective at all	Not effective at all	Not effective at all	I understood none of the information	I pre research and ask for written materials. In three COVID vaccine appointments only one staff member has acknowledged my need to lipread and removed mask and replaced with clear visor. Any understanding was based on prior research and guesstimates of what they were asking/ saying.	Profound	Profound	No	other
a carer / friend / family member who has accompanied a person with hearing loss to use NHS services in the past 24 months?	Very satisfied		Neither satisfied nor dissatisfied		Slightly effective	Not effective at all	Extremely effective				Moderately effective	I understood 50% of the information		Profound	Profound	no	other
a carer / friend / family member who has accompanied a person with hearing loss to use NHS services in the past 24 months?	Satisfied	Neither satisfied nor dissatisfied	Satisfied	Neither satisfied nor dissatisfied	Very effective	Moderately effective	Very effective	Very effective	Very effective	Moderately effective	Very effective	No, I understood everything		Profound	Profound	No	other
a person with hearing loss who has used NHS services in the past 24 months?	Very satisfied	Satisfied	Satisfied	Satisfied	Very effective	Very effective	Very effective	Extremely effective				No, I understood everything		No hearing loss	No hearing loss	No	other
a carer / friend / family member who has accompanied a person with hearing loss to use NHS services in the past 24 months?	Neither satisfied nor dissatisfied	Neither satisfied nor dissatisfied	Neither satisfied nor dissatisfied	Neither satisfied nor dissatisfied	Moderately effective	Moderately effective	Moderately effective	Moderately effective	Moderately effective	Moderately effective	Moderately effective	I understood 50% of the information		No hearing loss	No hearing loss	no	other
a person with hearing loss who has used NHS services in the past 24 months?	Very dissatisfied	Very dissatisfied	Very dissatisfied	Very dissatisfied	Not effective at all	Not effective at all	Not effective at all	Not effective at all	Not effective at all	Not effective at all	Not effective at all	I understood none of the information	Na	No hearing loss	No hearing loss	no	other
a person with hearing loss who has used NHS services in the past 24 months?	Dissatisfied	Dissatisfied	Dissatisfied	Dissatisfied	Slightly effective	Not effective at all	Moderately effective	Not effective at all	Not effective at all	Not effective at all	Not effective at all	I understood 25% of the information		No hearing loss	No hearing loss	no	other
a person with hearing loss who has used NHS services in the past 24 months?	Satisfied	Neither satisfied nor dissatisfied	Dissatisfied	Neither satisfied nor dissatisfied	Very effective	Slightly effective	Moderately effective	Very effective	Slightly effective	Slightly effective	Slightly effective	I understood 50% of the information		No hearing loss	Profound	No	None of the above
a carer / friend / family member who has accompanied a person with hearing loss to use NHS services in the past 24 months?	Satisfied		Satisfied		Moderately effective	Moderately effective	Very effective	Moderately effective		Very effective	Moderately effective	I understood 75% of the information		Profound	Profound	No	Two cochlear implants
a carer / friend / family member who has accompanied a person with hearing loss to use NHS services in the past 24 months?	Satisfied		Satisfied		Very effective		Extremely effective	Extremely effective			Extremely effective	I understood 75% of the information		Moderate	Moderate	No	Two hearing aids
a carer / friend / family member who has accompanied a person with hearing loss to use NHS services in the past 24 months?	Neither satisfied nor dissatisfied	Neither satisfied nor dissatisfied	Neither satisfied nor dissatisfied	Neither satisfied nor dissatisfied	Moderately effective	Moderately effective	Moderately effective	Moderately effective	Moderately effective	Moderately effective	Moderately effective	I understood 50% of the information		Severe	Severe	Yes	Two hearing aids
a person with hearing loss who has used NHS services in the past 24 months?	Neither satisfied nor dissatisfied			Dissatisfied	Moderately effective		Moderately effective				Slightly effective	I understood 50% of the information		Moderate	Severe	No	Two hearing aids
a person with hearing loss who has used NHS services in the past 24 months?	Satisfied		Dissatisfied		Moderately effective	Slightly effective	Extremely effective	Extremely effective	Moderately effective	Slightly effective	Extremely effective	I understood 75% of the information		Moderate	Severe	No	None of the above
a person with hearing loss who has used NHS services in the past 24 months?	Dissatisfied		Dissatisfied	Very dissatisfied	Not effective at all	Not effective at all	Moderately effective	Not effective at all	Slightly effective	Not effective at all	Not effective at all	I understood 50% of the information		Severe	Profound	No	Two hearing aids
a person with hearing loss who has used NHS services in the past 24 months?	Dissatisfied		Dissatisfied		Slightly effective	Slightly effective	Slightly effective		Slightly effective		Slightly effective	I understood 25% of the information		Moderate	Moderate	No	Two hearing aids
a person with hearing loss who has used NHS services in the past 24 months?	Very satisfied				Very effective	Very effective	Extremely effective	Slightly effective	Not effective at all	Extremely effective	Extremely effective	No, I understood everything		Profound	No hearing loss	No	One hearing aid
a person with hearing loss who has used NHS services in the past 24 months?	Satisfied		Dissatisfied	Neither satisfied nor dissatisfied	Slightly effective	Not effective at all	Very effective	Moderately effective		Slightly effective	Moderately effective	I understood none of the information	N/A	Profound	Profound	No	One Cochlear implant + one hearing aid
a person with hearing loss who has used NHS services in the past 24 months?	Satisfied		Dissatisfied	Dissatisfied	Moderately effective	Extremely effective	Very effective	Moderately effective	Slightly effective		Very effective	I understood 50% of the information		Moderate	Moderate	No	Two hearing aids
a person with hearing loss who has used NHS services in the past 24 months?	Dissatisfied		Very dissatisfied		Not effective at all	Slightly effective	Slightly effective	Slightly effective	Not effective at all	Not effective at all	Not effective at all	I understood 25% of the information		Profound	Profound	No	One Cochlear implant + one hearing aid
a carer / friend / family member who has accompanied a person with hearing loss to use NHS services in the past 24 months?	Satisfied		Satisfied		Extremely effective	Slightly effective	Moderately effective	Moderately effective		Not effective at all	Moderately effective	No, I understood everything		Moderate	Moderate	No	Two hearing aids
a person with hearing loss who has used NHS services in the past 24 months?	Neither satisfied nor dissatisfied		Dissatisfied		Slightly effective	Not effective at all	Slightly effective	Slightly effective	Slightly effective		Moderately effective	I understood 50% of the information		Profound	Profound	No	Any other (please state)
a person with hearing loss who has used NHS services in the past 24 months?	Dissatisfied		Neither satisfied nor dissatisfied		Not effective at all		Not effective at all	Not effective at all			Not effective at all	I understood 50% of the information		Moderate	Moderate	No	Two hearing aids
a person with hearing loss who has used NHS services in the past 24 months?	Very dissatisfied	Very dissatisfied	Very dissatisfied	Very dissatisfied	Not effective at all	Not effective at all	Not effective at all	Not effective at all	Not effective at all	Not effective at all	Not effective at all	I understood 25% of the information		Moderate	Profound	No	Any other (please state)
a carer / friend / family member who has accompanied a person with hearing loss to use NHS services in the past 24 months?	Dissatisfied	Dissatisfied	Dissatisfied	Satisfied	Slightly effective	Slightly effective	Slightly effective	Slightly effective	Slightly effective	Not effective at all	Slightly effective	I understood 50% of the information		Profound	Profound	Yes	Two hearing aids
a person with hearing loss who has used NHS services in the past 24 months?	Very dissatisfied	Very dissatisfied	Very dissatisfied	Very dissatisfied	Not effective at all	Not effective at all	Not effective at all	Not effective at all				No, I understood everything		Profound	Severe	No	Two hearing aids
a person with hearing loss who has used NHS services in the past 24 months?	Very dissatisfied	Neither satisfied nor dissatisfied	Very dissatisfied	Dissatisfied	Slightly effective	Not effective at all	Not effective at all	Not effective at all	Slightly effective		Moderately effective	I understood 25% of the information		Profound	Profound	No	Two hearing aids
a person with hearing loss who has used NHS services in the past 24 months?	Dissatisfied		Neither satisfied nor dissatisfied		Moderately effective	Moderately effective	Moderately effective		Slightly effective	Moderately effective	Moderately effective	I understood 50% of the information		Profound	Severe	No	Two hearing aids
a person with hearing loss who has used NHS services in the past 24 months?	Dissatisfied		Dissatisfied	Very dissatisfied	Very effective	Not effective at all	Not effective at all	Slightly effective	Slightly effective		Moderately effective	I understood 75% of the information		Severe	Moderate	No	Two hearing aids,Any other (please state)
a person with hearing loss who has used NHS services in the past 24 months?	Satisfied				Very effective	Very effective	Extremely effective		Extremely effective		Extremely effective	I understood 75% of the information		Profound	Profound	No	Two cochlear implants
a person with hearing loss who has used NHS services in the past 24 months?	Dissatisfied		Dissatisfied	Neither satisfied nor dissatisfied	Slightly effective	Very effective	Extremely effective		Slightly effective	Not effective at all	Slightly effective	I understood none of the information	I often need to take someone else in or have things written down for clarity. Even then, information is missed out when having to repeat by writing or repeat to myself.	Profound	Profound	No	One Cochlear implant,Any other (please state)
a person with hearing loss who has used NHS services in the past 24 months?	Satisfied		Dissatisfied		Not effective at all	Slightly effective					Moderately effective	I understood none of the information	I’m lucky my friend come with me	Profound	Profound	No	Two cochlear implants
a person with hearing loss who has used NHS services in the past 24 months?	Very satisfied				Moderately effective	Moderately effective	Very effective		Very effective		Moderately effective	I understood 75% of the information		Severe	Severe	No	Two hearing aids
a person with hearing loss who has used NHS services in the past 24 months?	Neither satisfied nor dissatisfied	Satisfied	Neither satisfied nor dissatisfied	Dissatisfied	Not effective at all	Slightly effective	Moderately effective				Very effective	I understood none of the information	Masks have been a big problem, for obvious reasons, but I've also had appointments with doctors who either can't (or won't) remove masks for lipreading, and that don't want to keep repeating things, so they've just cut appointments short without covering everything, or going through things in as much detail as they should have.	Severe	Severe	Yes	Two hearing aids
a person with hearing loss who has used NHS services in the past 24 months?	Satisfied	Dissatisfied	Neither satisfied nor dissatisfied	Neither satisfied nor dissatisfied	Moderately effective	Moderately effective	Very effective	Moderately effective			Moderately effective	I understood 75% of the information		Moderate	Moderate	No	Two hearing aids,Any other (please state)
a person with hearing loss who has used NHS services in the past 24 months?	Satisfied		Dissatisfied		Slightly effective	Moderately effective	Moderately effective			Slightly effective	Slightly effective	I understood none of the information	I have often left without getting an advice because doctor/nurse would not remove their mask. Also problems with connection during video call and no communication support meant that I was unable to get help this way either.	Severe	Profound	No	Two hearing aids
a person with hearing loss who has used NHS services in the past 24 months?	Very dissatisfied		Dissatisfied		Extremely effective	Moderately effective	Moderately effective	Moderately effective	Extremely effective		Moderately effective	I understood none of the information	Definitely! I could not hear audiologist AT ALL in my appointment due to her wearing a face mask and the fact I rely on lip reading.	Severe	Severe	No	Any other (please state)
a person with hearing loss who has used NHS services in the past 24 months?	Neither satisfied nor dissatisfied		Dissatisfied		Very effective	Moderately effective	Moderately effective	Very effective			Very effective	I understood 50% of the information		Severe	Profound	No	One hearing aid
a person with hearing loss who has used NHS services in the past 24 months?	Satisfied		Dissatisfied		Not effective at all	Moderately effective	Very effective	Very effective	Slightly effective	Not effective at all	Slightly effective	I understood 50% of the information		Profound	Profound	No	One Cochlear implant,Any other (please state)
a person with hearing loss who has used NHS services in the past 24 months?	Very satisfied		Very dissatisfied		Moderately effective	Moderately effective	Very effective			Very effective	Very effective	I understood 75% of the information		Profound	Profound	No	None of the above
a person with hearing loss who has used NHS services in the past 24 months?	Satisfied		Neither satisfied nor dissatisfied		Moderately effective	Moderately effective		Moderately effective	Moderately effective		Very effective	I understood 75% of the information		Moderate	Moderate	No	None of the above
a person with hearing loss who has used NHS services in the past 24 months?	Neither satisfied nor dissatisfied		Very dissatisfied	Very dissatisfied	Not effective at all	Slightly effective	Slightly effective	Slightly effective			Slightly effective	I understood 50% of the information		Profound	Profound	No	Two hearing aids
a person with hearing loss who has used NHS services in the past 24 months?	Satisfied		Dissatisfied		Slightly effective	Moderately effective	Slightly effective	Very effective		Very effective	Very effective	I understood 25% of the information		Profound	Profound	No	One hearing aid,Any other (please state)
a person with hearing loss who has used NHS services in the past 24 months?	Neither satisfied nor dissatisfied		Dissatisfied		Slightly effective	Slightly effective	Slightly effective		Slightly effective		Moderately effective	I understood 50% of the information		Moderate	Severe	No	None of the above
a person with hearing loss who has used NHS services in the past 24 months?	Satisfied		Dissatisfied	Neither satisfied nor dissatisfied	Moderately effective	Moderately effective	Slightly effective	Slightly effective			Slightly effective	I understood none of the information	I make sure I ask and ask again if I need to.sometimes they will not be patience with the repetition.	Moderate	Severe	No	Two hearing aids
a carer / friend / family member who has accompanied a person with hearing loss to use NHS services in the past 24 months?	Neither satisfied nor dissatisfied		Dissatisfied	Dissatisfied	Moderately effective	Slightly effective	Slightly effective	Slightly effective			Not effective at all	I understood 50% of the information		Moderate	Severe	No	One hearing aid
a person with hearing loss who has used NHS services in the past 24 months?	Dissatisfied		Dissatisfied		Slightly effective	Moderately effective				Moderately effective	Slightly effective	I understood 75% of the information		Mild	Mild	No	None of the above
a person with hearing loss who has used NHS services in the past 24 months?	Very dissatisfied		Dissatisfied		Slightly effective	Moderately effective			Slightly effective		Not effective at all	I understood 25% of the information		Severe	Severe	No	Two hearing aids
a person with hearing loss who has used NHS services in the past 24 months?	Neither satisfied nor dissatisfied		Neither satisfied nor dissatisfied		Extremely effective	Extremely effective	Extremely effective	Extremely effective	Extremely effective		Very effective	I understood 50% of the information		Profound	Profound	No	Two hearing aids
a person with hearing loss who has used NHS services in the past 24 months?	Satisfied	Neither satisfied nor dissatisfied	Satisfied	Satisfied	Not effective at all	Slightly effective	Very effective	Very effective	Moderately effective		Moderately effective	I understood 50% of the information		Severe	Mild	No	One hearing aid
a person with hearing loss who has used NHS services in the past 24 months?	Satisfied		Neither satisfied nor dissatisfied		Moderately effective	Not effective at all	Very effective		Moderately effective	Moderately effective	Very effective	I understood 75% of the information		Profound	Profound	No	Any other (please state)
a person with hearing loss who has used NHS services in the past 24 months?	Dissatisfied	Dissatisfied	Very dissatisfied	Neither satisfied nor dissatisfied	Slightly effective	Not effective at all	Not effective at all				Moderately effective	I understood 50% of the information		Profound	Profound	No	Two hearing aids
a person with hearing loss who has used NHS services in the past 24 months?	Dissatisfied		Neither satisfied nor dissatisfied		Not effective at all	Moderately effective	Moderately effective		Slightly effective		Moderately effective	I understood 50% of the information		Profound	Profound	No	One Cochlear implant + one hearing aid
a person with hearing loss who has used NHS services in the past 24 months?	Neither satisfied nor dissatisfied		Dissatisfied	Dissatisfied	Slightly effective	Not effective at all	Very effective	Slightly effective	Slightly effective		Slightly effective	I understood 75% of the information		Mild	Severe	No	Bone conduction hearing aid,Any other (please state)
a person with hearing loss who has used NHS services in the past 24 months?	Neither satisfied nor dissatisfied		Satisfied	Satisfied	Moderately effective	Very effective	Extremely effective		Moderately effective	Moderately effective	Very effective	I understood 75% of the information		Profound	Profound	No	One Cochlear implant
a person with hearing loss who has used NHS services in the past 24 months?	Dissatisfied		Dissatisfied	Dissatisfied	Slightly effective	Very effective	Extremely effective	Extremely effective	Slightly effective	Very effective	Moderately effective	I understood 75% of the information		Profound	Profound	No	One Cochlear implant
a carer / friend / family member who has accompanied a person with hearing loss to use NHS services in the past 24 months?	Very dissatisfied	Dissatisfied	Very dissatisfied		Not effective at all	Slightly effective	Slightly effective	Slightly effective	Not effective at all	Not effective at all	Not effective at all	I understood none of the information	I don’t know if I understood everything, because I can’t know what I’ve missed	Profound	Profound	Yes	One Cochlear implant + one hearing aid
a person with hearing loss who has used NHS services in the past 24 months?	Dissatisfied		Very dissatisfied	Very dissatisfied	Not effective at all	Not effective at all	Slightly effective				Moderately effective	I understood none of the information	That 25% was my own education filling in the gaps, as a NHS clinician	Profound	Profound	No	One Cochlear implant
a person with hearing loss who has used NHS services in the past 24 months?	Satisfied	Dissatisfied	Satisfied	Dissatisfied	Extremely effective	Slightly effective	Not effective at all	Not effective at all	Not effective at all	Not effective at all	Not effective at all	I understood 25% of the information		Severe	Severe	Yes	None of the above
a person with hearing loss who has used NHS services in the past 24 months?	Satisfied		Dissatisfied		Very effective	Moderately effective	Slightly effective				Very effective	I understood 75% of the information		Profound	Profound	Yes	One Cochlear implant + one hearing aid
a person with hearing loss who has used NHS services in the past 24 months?	Neither satisfied nor dissatisfied		Dissatisfied		Not effective at all	Slightly effective	Slightly effective	Slightly effective			Moderately effective	I understood 50% of the information		Severe	Severe	No	Two hearing aids
a person with hearing loss who has used NHS services in the past 24 months?	Satisfied		Satisfied		Slightly effective	Extremely effective	Very effective			Extremely effective	Very effective	I understood 75% of the information		Profound	Severe	No	Two hearing aids
a carer / friend / family member who has accompanied a person with hearing loss to use NHS services in the past 24 months?	Very satisfied		Satisfied		Moderately effective	Very effective	Very effective		Very effective	Very effective	Very effective	No, I understood everything		No hearing loss	No hearing loss	No	Two hearing aids
a person with hearing loss who has used NHS services in the past 24 months?	Very dissatisfied		Very dissatisfied	Dissatisfied	Not effective at all	Not effective at all	Not effective at all	Not effective at all	Not effective at all	Not effective at all	Slightly effective	I understood 50% of the information		Moderate	Moderate	No	Two hearing aids
a person with hearing loss who has used NHS services in the past 24 months?	Dissatisfied	Very dissatisfied	Dissatisfied	Dissatisfied	Moderately effective	Moderately effective	Moderately effective	Moderately effective	Slightly effective		Not effective at all	I understood 50% of the information		Mild	Severe	No	One hearing aid
a person with hearing loss who has used NHS services in the past 24 months?	Dissatisfied		Very dissatisfied		Slightly effective	Slightly effective	Very effective	Very effective	Very effective	Extremely effective	Slightly effective	I understood 50% of the information		Profound	Profound	No	One Cochlear implant + one hearing aid
a person with hearing loss who has used NHS services in the past 24 months?	Very satisfied		Very dissatisfied		Not effective at all	Not effective at all	Not effective at all				Moderately effective	I understood 75% of the information		Severe	Severe	No	Two hearing aids
a person with hearing loss who has used NHS services in the past 24 months?	Satisfied		Dissatisfied	Neither satisfied nor dissatisfied	Moderately effective	Moderately effective	Moderately effective	Moderately effective	Not effective at all		Very effective	I understood none of the information	I always speak up if I don't understand something, others may not	Moderate	Moderate	No	Two hearing aids
a carer / friend / family member who has accompanied a person with hearing loss to use NHS services in the past 24 months?	Dissatisfied	Dissatisfied	Very dissatisfied		Slightly effective	Slightly effective	Slightly effective	Slightly effective		Slightly effective	Moderately effective	I understood 50% of the information		Moderate	Moderate	No	Two hearing aids
a person with hearing loss who has used NHS services in the past 24 months?	Very dissatisfied	Neither satisfied nor dissatisfied	Very dissatisfied	Very dissatisfied	Not effective at all	Not effective at all	Not effective at all	Not effective at all	Not effective at all	Not effective at all	Slightly effective	I understood 25% of the information		Profound	Profound	No	One hearing aid
a person with hearing loss who has used NHS services in the past 24 months?	Dissatisfied	Neither satisfied nor dissatisfied	Dissatisfied	Dissatisfied	Slightly effective	Slightly effective	Slightly effective	Slightly effective	Not effective at all	Not effective at all	Not effective at all	I understood none of the information		Profound	Profound	No	One Cochlear implant + one hearing aid
a person with hearing loss who has used NHS services in the past 24 months?	Very dissatisfied		Very dissatisfied	Very dissatisfied	Not effective at all	Moderately effective	Not effective at all	Not effective at all	Not effective at all		Not effective at all	I understood 25% of the information		Moderate	Mild	No	One hearing aid,Two hearing aids
a person with hearing loss who has used NHS services in the past 24 months?	Satisfied		Neither satisfied nor dissatisfied		Moderately effective	Moderately effective	Very effective	Very effective	Slightly effective		Moderately effective	I understood none of the information	It depends on if I can understand the person. Also it depends if the person removes their mask when speaking. I have had to bring my sister on numerous occasions to make sure I can understand what is said because I have not understood the person before or they won't remove their masks or replace it with a clear visor.	Profound	Profound	No	Two hearing aids
a carer / friend / family member who has accompanied a person with hearing loss to use NHS services in the past 24 months?	Satisfied	Dissatisfied	Dissatisfied	Satisfied	Moderately effective	Slightly effective	Very effective	Moderately effective	Slightly effective	Not effective at all	Slightly effective	I understood none of the information	As reported	Profound	Profound	No	One Cochlear implant + one hearing aid
a person with hearing loss who has used NHS services in the past 24 months?	Dissatisfied		Dissatisfied		Very effective	Very effective	Very effective	Very effective	Slightly effective	Not effective at all	Not effective at all	I understood 25% of the information		Severe	Profound	No	Two hearing aids
a person with hearing loss who has used NHS services in the past 24 months?	Dissatisfied		Dissatisfied	Dissatisfied	Slightly effective	Slightly effective	Slightly effective	Slightly effective			Not effective at all	I understood 50% of the information		Severe	Moderate	No	Two hearing aids,Any other (please state)
a person with hearing loss who has used NHS services in the past 24 months?	Satisfied		Dissatisfied	Neither satisfied nor dissatisfied	Very effective	Moderately effective	Very effective				Moderately effective	I understood 50% of the information		Profound	Profound	No	Two hearing aids
a person with hearing loss who has used NHS services in the past 24 months?	Satisfied	Neither satisfied nor dissatisfied	Dissatisfied		Very effective	Moderately effective			Moderately effective	Not effective at all	Slightly effective	I understood 50% of the information		Profound	Profound	No	None of the above
a carer / friend / family member who has accompanied a person with hearing loss to use NHS services in the past 24 months?	Satisfied		Neither satisfied nor dissatisfied		Moderately effective		Very effective	Very effective	Very effective		Moderately effective	No, I understood everything		Profound	Profound	No	Two cochlear implants
a person with hearing loss who has used NHS services in the past 24 months?	Neither satisfied nor dissatisfied		Very dissatisfied	Very dissatisfied	Not effective at all	Moderately effective	Moderately effective		Moderately effective	Moderately effective	Moderately effective	I understood 75% of the information		Severe	Severe	No	Two hearing aids,Any other (please state)
a person with hearing loss who has used NHS services in the past 24 months?	Neither satisfied nor dissatisfied	Dissatisfied	Neither satisfied nor dissatisfied	Neither satisfied nor dissatisfied	Not effective at all	Slightly effective	Slightly effective			Not effective at all	Slightly effective	I understood 50% of the information		Severe	Severe	No	Two hearing aids
a person with hearing loss who has used NHS services in the past 24 months?	Neither satisfied nor dissatisfied	Dissatisfied	Dissatisfied	Neither satisfied nor dissatisfied	Moderately effective	Moderately effective	Slightly effective	Slightly effective		Moderately effective	Slightly effective	I understood 75% of the information		Moderate	Severe	No	One hearing aid
a person with hearing loss who has used NHS services in the past 24 months?	Very dissatisfied		Very dissatisfied	Very dissatisfied	Slightly effective	Not effective at all	Very effective	Not effective at all	Not effective at all	Slightly effective	Moderately effective	I understood 75% of the information		Profound	Mild	No	One hearing aid,Any other (please state)
a person with hearing loss who has used NHS services in the past 24 months?	Neither satisfied nor dissatisfied		Very dissatisfied	Very dissatisfied	Slightly effective	Not effective at all	Very effective	Slightly effective	Slightly effective	Slightly effective	Slightly effective	I understood 25% of the information		Moderate	Moderate	No	Two hearing aids
a person with hearing loss who has used NHS services in the past 24 months?	Very dissatisfied	Very dissatisfied	Very dissatisfied	Very dissatisfied	Not effective at all	Not effective at all	Not effective at all	Not effective at all	Not effective at all	Extremely effective	Extremely effective	I understood none of the information		Profound	Profound	Yes	Two hearing aids
a carer / friend / family member who has accompanied a person with hearing loss to use NHS services in the past 24 months?	Dissatisfied	Dissatisfied		Neither satisfied nor dissatisfied		Slightly effective	Not effective at all	Not effective at all			Slightly effective	I understood 50% of the information		Profound	Severe	No	Two hearing aids
a person with hearing loss who has used NHS services in the past 24 months?	Satisfied		Satisfied	Satisfied	Moderately effective	Slightly effective	Very effective	Moderately effective	Slightly effective		Moderately effective	I understood 50% of the information		Severe	Severe	No	Two hearing aids
a person with hearing loss who has used NHS services in the past 24 months?	Very satisfied		Dissatisfied	Satisfied	Very effective	Slightly effective	Extremely effective	Extremely effective	Extremely effective	Very effective	Extremely effective	I understood 50% of the information		Profound	Profound	No	One Cochlear implant + one hearing aid
a person with hearing loss who has used NHS services in the past 24 months?	Satisfied		Satisfied		Very effective	Very effective	Moderately effective	Not effective at all	Extremely effective		Moderately effective	I understood 75% of the information		Moderate	Mild	No	None of the above
a person with hearing loss who has used NHS services in the past 24 months?	Satisfied		Dissatisfied	Very dissatisfied	Not effective at all	Not effective at all	Extremely effective	Very effective	Extremely effective		Moderately effective	I understood 75% of the information		Profound	Profound	No	Two hearing aids,One Cochlear implant + one hearing aid,Any other (please state)
a person with hearing loss who has used NHS services in the past 24 months?	Very dissatisfied		Very dissatisfied		Not effective at all	Not effective at all	Not effective at all	Slightly effective	Not effective at all	Not effective at all	Not effective at all	I understood 25% of the information		Profound	Profound	No	None of the above,Any other (please state)
a person with hearing loss who has used NHS services in the past 24 months?	Neither satisfied nor dissatisfied	Dissatisfied	Very dissatisfied	Neither satisfied nor dissatisfied	Not effective at all	Slightly effective	Moderately effective	Moderately effective	Slightly effective		Moderately effective	I understood 50% of the information		Profound	Profound	No	One Cochlear implant
a person with hearing loss who has used NHS services in the past 24 months?	Dissatisfied		Dissatisfied	Neither satisfied nor dissatisfied	Very effective	Slightly effective	Slightly effective	Slightly effective	Slightly effective		Very effective	I understood 50% of the information		Moderate	Moderate	No	Two hearing aids
a carer / friend / family member who has accompanied a person with hearing loss to use NHS services in the past 24 months?	Satisfied						Moderately effective	Moderately effective			Very effective	I understood none of the information	N/a	Profound	Profound	Yes	Two hearing aids
a person with hearing loss who has used NHS services in the past 24 months?	Neither satisfied nor dissatisfied		Dissatisfied		Moderately effective	Very effective	Moderately effective	Very effective	Moderately effective		Moderately effective	I understood 25% of the information		Severe	Profound	No	One hearing aid,Bone conduction hearing aid
a person with hearing loss who has used NHS services in the past 24 months?	Satisfied			Neither satisfied nor dissatisfied	Very effective	Moderately effective	Very effective	Extremely effective	Extremely effective		Very effective	No, I understood everything		Moderate	Profound	No	Two hearing aids
a person with hearing loss who has used NHS services in the past 24 months?	Dissatisfied		Very dissatisfied		Not effective at all	Slightly effective	Very effective	Not effective at all	Not effective at all	Extremely effective	Moderately effective	I understood 25% of the information		Profound	Profound	No	One Cochlear implant
a person with hearing loss who has used NHS services in the past 24 months?	Dissatisfied		Very dissatisfied		Not effective at all	Not effective at all	Extremely effective				Moderately effective	I understood 50% of the information		Severe	Severe	No	One Cochlear implant
a person with hearing loss who has used NHS services in the past 24 months?	Satisfied					Not effective at all			Slightly effective	Slightly effective	Very effective	I understood 25% of the information		Severe	Severe	No	Two hearing aids
a person with hearing loss who has used NHS services in the past 24 months?	Very dissatisfied		Dissatisfied	Dissatisfied	Moderately effective		Moderately effective	Moderately effective			Very effective	I understood none of the information	I always make sure i have someone with me as been in appointments and had my hearing aids out and been asked questions or the doctor is looking away from me at notes or computer and continue to ask questions. My regular audiologist is great. Ent doctor i have seen regularly has gotten better with me.	Profound	Severe	No	Two hearing aids
a person with hearing loss who has used NHS services in the past 24 months?	Neither satisfied nor dissatisfied	Neither satisfied nor dissatisfied			Very effective	Slightly effective	Moderately effective		Moderately effective	Moderately effective	Very effective	I understood 50% of the information		Severe	Severe	Yes	Two hearing aids
a carer / friend / family member who has accompanied a person with hearing loss to use NHS services in the past 24 months?	Satisfied		Very dissatisfied	Dissatisfied	Slightly effective	Not effective at all	Slightly effective	Slightly effective	Slightly effective	Slightly effective	Slightly effective	I understood 50% of the information		Mild	No hearing loss	No	Two hearing aids,Any other (please state)
a person with hearing loss who has used NHS services in the past 24 months?	Neither satisfied nor dissatisfied		Very dissatisfied	Very dissatisfied	Not effective at all	Not effective at all	Slightly effective	Moderately effective	Not effective at all	Slightly effective	Moderately effective	I understood 50% of the information		Moderate	Moderate	No	Two hearing aids
a person with hearing loss who has used NHS services in the past 24 months?	Satisfied		Dissatisfied	Dissatisfied	Moderately effective	Slightly effective	Very effective		Moderately effective		Moderately effective	I understood 75% of the information		Severe	Moderate	No	Two hearing aids
a carer / friend / family member who has accompanied a person with hearing loss to use NHS services in the past 24 months?	Dissatisfied	Very dissatisfied	Very dissatisfied	Dissatisfied	Not effective at all	Not effective at all	Not effective at all	Moderately effective	Slightly effective	Not effective at all	Not effective at all	I understood 25% of the information		Profound	Profound	Yes	None of the above
a person with hearing loss who has used NHS services in the past 24 months?	Dissatisfied	Neither satisfied nor dissatisfied	Very dissatisfied	Dissatisfied	Not effective at all	Slightly effective	Moderately effective	Slightly effective	Slightly effective		Very effective	I understood none of the information	I'm lucky I have good English so use writing. But verbally I understand very very little	Profound	Profound	Yes	Two hearing aids
a person with hearing loss who has used NHS services in the past 24 months?	Dissatisfied		Dissatisfied	Dissatisfied	Extremely effective	Not effective at all	Not effective at all	Slightly effective	Not effective at all		Moderately effective	I understood 50% of the information		Severe	Severe	No	Two hearing aids
a person with hearing loss who has used NHS services in the past 24 months?	Very dissatisfied		Very dissatisfied		Not effective at all	Slightly effective	Moderately effective				Not effective at all	I understood none of the information		Moderate	Moderate	No	None of the above
a person with hearing loss who has used NHS services in the past 24 months?	Dissatisfied	Dissatisfied	Very dissatisfied		Not effective at all	Slightly effective			Not effective at all	Not effective at all	Slightly effective	I understood none of the information		Profound	Profound	No	One Cochlear implant
a person with hearing loss who has used NHS services in the past 24 months?	Neither satisfied nor dissatisfied	Neither satisfied nor dissatisfied	Satisfied	Neither satisfied nor dissatisfied	Not effective at all	Not effective at all	Slightly effective	Slightly effective	Moderately effective	Not effective at all	Moderately effective	I understood 50% of the information		Mild	Mild	No	None of the above
a person with hearing loss who has used NHS services in the past 24 months?	Neither satisfied nor dissatisfied		Very dissatisfied		Not effective at all	Slightly effective	Not effective at all	Not effective at all		Slightly effective	Moderately effective	I understood 75% of the information		Profound	Severe	No	One hearing aid
a person with hearing loss who has used NHS services in the past 24 months?	Dissatisfied		Very dissatisfied	Very dissatisfied	Moderately effective	Not effective at all	Not effective at all	Not effective at all	Not effective at all		Slightly effective	I understood 25% of the information		Profound	Profound	No	Two hearing aids
a person with hearing loss who has used NHS services in the past 24 months?	Dissatisfied		Dissatisfied		Moderately effective		Extremely effective		Slightly effective	Moderately effective	Moderately effective	I understood 25% of the information		Profound	Profound	No	One Cochlear implant
a person with hearing loss who has used NHS services in the past 24 months?	Dissatisfied		Very dissatisfied	Neither satisfied nor dissatisfied	Slightly effective	Not effective at all	Slightly effective	Not effective at all		Moderately effective	Slightly effective	I understood 25% of the information		Profound	Profound	No	Two hearing aids
a person with hearing loss who has used NHS services in the past 24 months?	Dissatisfied		Very dissatisfied	Dissatisfied	Not effective at all	Not effective at all	Slightly effective		Moderately effective	Slightly effective	Moderately effective	I understood 50% of the information		Profound	Profound	No	Two hearing aids
a person with hearing loss who has used NHS services in the past 24 months?	Satisfied		Dissatisfied	Dissatisfied	Not effective at all	Slightly effective	Not effective at all		Slightly effective		Moderately effective	I understood 50% of the information		Profound	Profound	No	Two hearing aids
a carer / friend / family member who has accompanied a person with hearing loss to use NHS services in the past 24 months?	Satisfied		Dissatisfied		Moderately effective		Slightly effective		Slightly effective		Slightly effective	I understood none of the information	My daughter needs extra info, usually visually & BSL really benefits her - but none of the healthcare services we have used provide this	Profound	Profound	No	Two cochlear implants
a person with hearing loss who has used NHS services in the past 24 months?	Dissatisfied	Satisfied	Dissatisfied		Slightly effective	Very effective	Moderately effective		Very effective	Not effective at all	Slightly effective	I understood 50% of the information		Severe	Severe	No	Bone anchored hearing aid
a person with hearing loss who has used NHS services in the past 24 months?	Very dissatisfied		Dissatisfied	Neither satisfied nor dissatisfied	Not effective at all	Not effective at all	Slightly effective	Moderately effective	Not effective at all	Not effective at all	Not effective at all	I understood 50% of the information		Moderate	Moderate	No	Two hearing aids
a carer / friend / family member who has accompanied a person with hearing loss to use NHS services in the past 24 months?	Dissatisfied	Dissatisfied	Dissatisfied			Not effective at all	Moderately effective	Moderately effective	Not effective at all	Not effective at all	Not effective at all	I understood none of the information		Severe	Profound	Yes	Two hearing aids,Any other (please state)
a person with hearing loss who has used NHS services in the past 24 months?	Very dissatisfied		Very dissatisfied	Dissatisfied	Slightly effective	Slightly effective	Not effective at all	Not effective at all	Slightly effective	Not effective at all	Slightly effective	I understood 50% of the information		Profound	Profound	No	One Cochlear implant + one hearing aid
a person with hearing loss who has used NHS services in the past 24 months?	Satisfied		Dissatisfied		Moderately effective	Very effective	Very effective		Moderately effective	Slightly effective	Moderately effective	No, I understood everything		Severe	Severe	No	Two hearing aids
a person with hearing loss who has used NHS services in the past 24 months?	Dissatisfied		Very dissatisfied	Neither satisfied nor dissatisfied	Not effective at all	Moderately effective	Moderately effective				Moderately effective	I understood 75% of the information		Severe	Profound	No	Two hearing aids
a person with hearing loss who has used NHS services in the past 24 months?	Very dissatisfied		Very dissatisfied		Not effective at all		Not effective at all	Not effective at all			Not effective at all	I understood none of the information	Again I've had 3 miscarriages in 3 yrs and the service is worse each time bearly able to understand and they wonder why I get frustrated	Profound	Mild	No	One hearing aid
a person with hearing loss who has used NHS services in the past 24 months?	Satisfied		Very dissatisfied		Moderately effective	Extremely effective	Moderately effective	Moderately effective	Moderately effective	Extremely effective	Very effective	I understood 50% of the information		Severe	Severe	No	Two hearing aids
a person with hearing loss who has used NHS services in the past 24 months?	Dissatisfied	Satisfied	Very dissatisfied	Dissatisfied	Not effective at all	Very effective	Slightly effective	Slightly effective		Moderately effective	Not effective at all	I understood none of the information	I went for one appointment which I thought was for my ears, couldn't take no one in and it ended up bing for the lumps on my face and they where removing one to do a biopsy on one. I wasn't following what they where saying. In the end I ask them to write it down as he was a foreign doctor too	Profound	Profound	No	Two hearing aids
a person with hearing loss who has used NHS services in the past 24 months?	Dissatisfied	Neither satisfied nor dissatisfied	Very dissatisfied	Neither satisfied nor dissatisfied	Not effective at all	Not effective at all	Not effective at all	Not effective at all	Not effective at all		Not effective at all	I understood 50% of the information		Profound	Profound	No	One hearing aid,Any other (please state)
a person with hearing loss who has used NHS services in the past 24 months?	Very dissatisfied		Dissatisfied	Dissatisfied	Moderately effective	Not effective at all	Very effective	Very effective	Moderately effective	Slightly effective	Very effective	I understood 25% of the information		Profound	Severe	No	Two hearing aids
a person with hearing loss who has used NHS services in the past 24 months?	Dissatisfied		Dissatisfied		Slightly effective	Not effective at all	Not effective at all		Not effective at all	Not effective at all	Not effective at all	I understood 25% of the information		Profound	Profound	No	One hearing aid
a person with hearing loss who has used NHS services in the past 24 months?	Very dissatisfied		Neither satisfied nor dissatisfied		Not effective at all	Very effective	Not effective at all				Not effective at all	I understood 75% of the information		Moderate	Moderate	No	Two hearing aids
a person with hearing loss who has used NHS services in the past 24 months?	Satisfied	Neither satisfied nor dissatisfied	Very dissatisfied	Neither satisfied nor dissatisfied	Slightly effective	Moderately effective	Very effective		Moderately effective	Very effective	Very effective	No, I understood everything		Profound	Profound	No	One Cochlear implant + one hearing aid
a person with hearing loss who has used NHS services in the past 24 months?	Dissatisfied		Neither satisfied nor dissatisfied		Moderately effective	Slightly effective	Moderately effective	Moderately effective	Moderately effective		Slightly effective	I understood 50% of the information		Mild	Severe	No	Two hearing aids
a person with hearing loss who has used NHS services in the past 24 months?	Satisfied		Dissatisfied		Slightly effective	Moderately effective	Not effective at all		Moderately effective		Moderately effective	No, I understood everything		Moderate	Moderate	No	Two hearing aids,Any other (please state)
a person with hearing loss who has used NHS services in the past 24 months?	Dissatisfied		Neither satisfied nor dissatisfied	Dissatisfied	Slightly effective	Moderately effective		Moderately effective	Slightly effective		Slightly effective	I understood 75% of the information		Moderate	Severe	No	Two hearing aids
a person with hearing loss who has used NHS services in the past 24 months?	Dissatisfied		Dissatisfied	Dissatisfied	Slightly effective	Slightly effective	Moderately effective	Moderately effective	Moderately effective		Slightly effective	No, I understood everything		Profound	No hearing loss	No	Two hearing aids,Any other (please state)
a person with hearing loss who has used NHS services in the past 24 months?	Very satisfied		Neither satisfied nor dissatisfied	Very satisfied	Very effective	Not effective at all	Extremely effective	Extremely effective		Very effective	Extremely effective	No, I understood everything		Profound	Profound	No	One hearing aid,One Cochlear implant
a person with hearing loss who has used NHS services in the past 24 months?	Dissatisfied		Dissatisfied	Dissatisfied	Moderately effective	Moderately effective	Not effective at all		Slightly effective		Slightly effective	I understood 50% of the information		Moderate	Moderate	No	Two hearing aids
a person with hearing loss who has used NHS services in the past 24 months?	Neither satisfied nor dissatisfied	Very dissatisfied	Very dissatisfied	Very dissatisfied	Not effective at all	Very effective	Not effective at all	Not effective at all			Moderately effective	I understood none of the information	No the good great and I feel I can ask if I’ve missed something	Severe	Profound	No	Two hearing aids
a person with hearing loss who has used NHS services in the past 24 months?	Satisfied		Neither satisfied nor dissatisfied		Slightly effective	Moderately effective			Slightly effective	Extremely effective	Very effective	I understood 75% of the information		Severe	Severe	No	Two hearing aids
a person with hearing loss who has used NHS services in the past 24 months?	Satisfied		Very dissatisfied		Moderately effective	Slightly effective	Slightly effective	Slightly effective			Moderately effective	I understood none of the information	Yep I didn’t know I was due for an upgrade with my BAHA which would have made a massive difference sooner but because I didn’t know I had to have regularly hearing test to be kept on the books I was taken off the system. Madness I tend not to go to hospital unless I need too	Severe	Profound	No	Bone anchored hearing aid
a person with hearing loss who has used NHS services in the past 24 months?	Very satisfied		Dissatisfied		Very effective	Extremely effective	Very effective				Very effective	No, I understood everything		Moderate	Moderate	No	Two hearing aids
a person with hearing loss who has used NHS services in the past 24 months?	Dissatisfied	Dissatisfied	Dissatisfied	Neither satisfied nor dissatisfied	Moderately effective	Slightly effective	Slightly effective		Moderately effective		Slightly effective	I understood 25% of the information		Profound	Profound	Yes	Two hearing aids
a person with hearing loss who has used NHS services in the past 24 months?	Dissatisfied		Neither satisfied nor dissatisfied		Slightly effective	Slightly effective	Slightly effective		Moderately effective		Moderately effective	I understood none of the information	Yes, see above	Mild	Mild	No	None of the above
a person with hearing loss who has used NHS services in the past 24 months?	Very satisfied		Neither satisfied nor dissatisfied	Neither satisfied nor dissatisfied	Extremely effective	Very effective	Extremely effective	Extremely effective	Extremely effective	Extremely effective	Extremely effective	No, I understood everything		No hearing loss	Severe	No	One hearing aid
a person with hearing loss who has used NHS services in the past 24 months?	Neither satisfied nor dissatisfied		Neither satisfied nor dissatisfied		Very effective	Very effective	Slightly effective			Slightly effective	Slightly effective	I understood 75% of the information		Severe	Severe	No	Two hearing aids,Any other (please state)
a person with hearing loss who has used NHS services in the past 24 months?	Dissatisfied		Very dissatisfied		Slightly effective	Moderately effective	Moderately effective	Not effective at all	Not effective at all	Moderately effective	Slightly effective	I understood none of the information	Yes it’s been an issue but I do try and get the help I need even if they write it all down for me but when your anxiety is bad trying to deal with issues of deaf awareness	Profound	Profound	No	One Cochlear implant
a person with hearing loss who has used NHS services in the past 24 months?	Neither satisfied nor dissatisfied		Dissatisfied	Dissatisfied	Very effective	Moderately effective	Very effective	Moderately effective	Moderately effective	Moderately effective	Moderately effective	I understood 75% of the information		Profound	Severe	No	Two hearing aids
a person with hearing loss who has used NHS services in the past 24 months?	Neither satisfied nor dissatisfied		Dissatisfied			Not effective at all		Slightly effective			Moderately effective	I understood 75% of the information		Profound	Severe	No	Two hearing aids,Any other (please state)
a person with hearing loss who has used NHS services in the past 24 months?	Dissatisfied		Dissatisfied	Very dissatisfied	Moderately effective	Moderately effective	Moderately effective		Not effective at all		Slightly effective	I understood 25% of the information		Moderate	Severe	No	Two hearing aids
a person with hearing loss who has used NHS services in the past 24 months?	Dissatisfied	Very dissatisfied	Very dissatisfied		Not effective at all	Not effective at all		Not effective at all	Not effective at all	Slightly effective	Slightly effective	I understood 50% of the information		Profound	Profound	Yes	One Cochlear implant
a person with hearing loss who has used NHS services in the past 24 months?			Dissatisfied	Very dissatisfied	Very effective	Slightly effective			Extremely effective		Moderately effective	I understood 25% of the information		Profound	Profound	No	One Cochlear implant
a person with hearing loss who has used NHS services in the past 24 months?	Neither satisfied nor dissatisfied		Very dissatisfied	Very dissatisfied		Moderately effective	Slightly effective				Slightly effective	I understood 50% of the information		Moderate	Moderate	No	Two hearing aids
a person with hearing loss who has used NHS services in the past 24 months?	Neither satisfied nor dissatisfied	Dissatisfied	Dissatisfied	Neither satisfied nor dissatisfied	Moderately effective	Moderately effective	Very effective	Very effective	Moderately effective		Slightly effective	I understood 75% of the information		Moderate	Severe	Yes	Two hearing aids
a carer / friend / family member who has accompanied a person with hearing loss to use NHS services in the past 24 months?	Dissatisfied	Neither satisfied nor dissatisfied	Very dissatisfied		Not effective at all	Not effective at all			Slightly effective	Not effective at all	Slightly effective	I understood none of the information	Without an interpreter or family member I have no confidence attending an appointment	Profound	Profound	Yes	None of the above
a person with hearing loss who has used NHS services in the past 24 months?	Neither satisfied nor dissatisfied		Dissatisfied		Not effective at all	Not effective at all	Not effective at all	Not effective at all	Moderately effective		Moderately effective	I understood 25% of the information		Severe	Severe	No	Two hearing aids
a person with hearing loss who has used NHS services in the past 24 months?	Dissatisfied		Very dissatisfied		Very effective	Very effective	Very effective	Moderately effective	Slightly effective	Slightly effective	Moderately effective	I understood none of the information	It’s hard to say how much I’ve missed or mis understood. Not allowed to take anyone in with me due to covid nowadays which means I don’t know what I’ve missed!	Moderate	Profound	No	Two hearing aids,Bone anchored hearing aid
a person with hearing loss who has used NHS services in the past 24 months?	Neither satisfied nor dissatisfied	Neither satisfied nor dissatisfied	Dissatisfied	Neither satisfied nor dissatisfied	Slightly effective	Moderately effective	Extremely effective	Extremely effective	Moderately effective	Not effective at all	Slightly effective	No, I understood everything		Profound	Moderate	No	None of the above,Any other (please state)
a person with hearing loss who has used NHS services in the past 24 months?	Very dissatisfied				Slightly effective	Slightly effective		Very effective		Slightly effective	Slightly effective	I understood 25% of the information		No hearing loss	No hearing loss	No	Any other (please state)
a person with hearing loss who has used NHS services in the past 24 months?	Very dissatisfied		Very dissatisfied	Neither satisfied nor dissatisfied	Not effective at all	Not effective at all	Not effective at all	Not effective at all	Not effective at all		Not effective at all	I understood 75% of the information		Profound	Profound	No	Two hearing aids
a person with hearing loss who has used NHS services in the past 24 months?	Neither satisfied nor dissatisfied	Neither satisfied nor dissatisfied	Satisfied		Moderately effective	Not effective at all	Moderately effective	Very effective	Not effective at all	Not effective at all	Not effective at all	I understood 25% of the information		Profound	Profound	Yes	Two cochlear implants
a person with hearing loss who has used NHS services in the past 24 months?	Dissatisfied		Very dissatisfied	Very dissatisfied	Not effective at all	Not effective at all	Slightly effective	Slightly effective	Slightly effective		Slightly effective	I understood 25% of the information		Profound	Profound	No	One Cochlear implant
a person with hearing loss who has used NHS services in the past 24 months?	Dissatisfied		Satisfied		Moderately effective	Slightly effective	Extremely effective			Very effective	Moderately effective	I understood none of the information	When they wear masks I struggle. If my husband is present he has to interpret for me in real time and he misses info and it makes things very complicated.	Profound	Severe	No	One Cochlear implant + one hearing aid
a carer / friend / family member who has accompanied a person with hearing loss to use NHS services in the past 24 months?	Dissatisfied	Very dissatisfied	Very dissatisfied	Very dissatisfied	Not effective at all	Not effective at all					Not effective at all	I understood none of the information	My residents would miss vast majority of info due to lack of access to info	Profound	Profound	Yes	None of the above
a person with hearing loss who has used NHS services in the past 24 months?	Neither satisfied nor dissatisfied		Very dissatisfied	Neither satisfied nor dissatisfied	Very effective	Moderately effective	Slightly effective	Slightly effective			Moderately effective	I understood none of the information	I have one functioning ear so I sit in a way that I can hear	No hearing loss	Profound	No	One hearing aid
a person with hearing loss who has used NHS services in the past 24 months?	Dissatisfied		Very dissatisfied		Moderately effective	Moderately effective			Moderately effective		Moderately effective	No, I understood everything		Profound	Profound	No	One hearing aid
a person with hearing loss who has used NHS services in the past 24 months?	Satisfied		Neither satisfied nor dissatisfied						Moderately effective		Very effective	I understood 75% of the information		Profound	Profound	No	One Cochlear implant + one hearing aid
a person with hearing loss who has used NHS services in the past 24 months?	Dissatisfied	Very dissatisfied	Very dissatisfied	Dissatisfied	Not effective at all	Not effective at all	Very effective		Slightly effective		Slightly effective	I understood 50% of the information		Severe	Severe	No	One Cochlear implant
a person with hearing loss who has used NHS services in the past 24 months?	Neither satisfied nor dissatisfied	Neither satisfied nor dissatisfied	Dissatisfied	Dissatisfied	Slightly effective	Not effective at all	Slightly effective	Slightly effective	Not effective at all	Slightly effective	Slightly effective	I understood 75% of the information		Profound	Severe	No	One hearing aid
a person with hearing loss who has used NHS services in the past 24 months?	Very dissatisfied		Very dissatisfied	Very dissatisfied	Not effective at all	Not effective at all	Moderately effective	Moderately effective			Slightly effective	I understood none of the information	different situations - from understood everything to understood nothing.	Profound	Profound	No	One Cochlear implant + one hearing aid
a person with hearing loss who has used NHS services in the past 24 months?	Dissatisfied		Satisfied		Slightly effective	Moderately effective	Very effective				Slightly effective	I understood 75% of the information		Severe	Moderate	No	Two hearing aids
a person with hearing loss who has used NHS services in the past 24 months?	Neither satisfied nor dissatisfied	Very dissatisfied	Very dissatisfied	Very dissatisfied	Not effective at all	Not effective at all	Slightly effective	Not effective at all	Not effective at all	Not effective at all	Not effective at all	I understood 25% of the information		Severe	Moderate	No	Bone anchored hearing aid
a person with hearing loss who has used NHS services in the past 24 months?	Satisfied				Very effective		Very effective					I understood none of the information	All appts via videoconferencing	Moderate	Moderate	No	Two hearing aids
a person with hearing loss who has used NHS services in the past 24 months?	Very satisfied	Neither satisfied nor dissatisfied	Dissatisfied	Satisfied	Very effective	Not effective at all	Extremely effective	Extremely effective	Extremely effective	Extremely effective	Extremely effective	No, I understood everything		Severe	Profound	No	Two hearing aids,Bone anchored hearing aid
a person with hearing loss who has used NHS services in the past 24 months?	Neither satisfied nor dissatisfied				Moderately effective	Very effective	Very effective				Slightly effective	No, I understood everything		Moderate	Moderate	No	Two hearing aids
a person with hearing loss who has used NHS services in the past 24 months?	Neither satisfied nor dissatisfied		Dissatisfied		Very effective	Very effective	Very effective	Very effective	Moderately effective	Moderately effective	Slightly effective	No, I understood everything		Moderate	Moderate	No	Two hearing aids
a person with hearing loss who has used NHS services in the past 24 months?	Dissatisfied		Very dissatisfied		Not effective at all	Not effective at all			Not effective at all		Not effective at all	I understood none of the information	During the pandemic as I lip read and masks are warn and paper and pen wasnt available i did not understand anything until the end when given a sheet of paper about what not to do. The consultation was then ended	Severe	Severe	No	None of the above
a person with hearing loss who has used NHS services in the past 24 months?	Neither satisfied nor dissatisfied		Dissatisfied	Satisfied	Moderately effective	Slightly effective	Very effective	Very effective	Not effective at all	Not effective at all	Not effective at all	I understood 25% of the information		Severe	Mild	No	Two hearing aids,Bone anchored hearing aid
a person with hearing loss who has used NHS services in the past 24 months?	Very dissatisfied	Very dissatisfied	Very dissatisfied	Very dissatisfied	Not effective at all	Not effective at all	Not effective at all	Moderately effective			Moderately effective	I understood 50% of the information		Profound	Profound	No	One Cochlear implant + one hearing aid
a person with hearing loss who has used NHS services in the past 24 months?	Very satisfied		Satisfied	Very satisfied	Very effective	Very effective	Extremely effective	Extremely effective			Extremely effective	No, I understood everything		Severe	Severe	No	Two hearing aids,Any other (please state)
a person with hearing loss who has used NHS services in the past 24 months?	Very dissatisfied	Dissatisfied	Very dissatisfied	Very dissatisfied	Not effective at all	Moderately effective	Not effective at all	Not effective at all	Moderately effective		Not effective at all	I understood 25% of the information		Moderate	Moderate	No	Two hearing aids
a person with hearing loss who has used NHS services in the past 24 months?	Neither satisfied nor dissatisfied		Dissatisfied		Not effective at all	Not effective at all	Moderately effective	Not effective at all	Very effective		Very effective	I understood 75% of the information		Profound	No hearing loss	No	Any other (please state)
a person with hearing loss who has used NHS services in the past 24 months?	Satisfied		Satisfied		Very effective	Moderately effective	Moderately effective					I understood 75% of the information		Profound	Profound	No	Two hearing aids
a person with hearing loss who has used NHS services in the past 24 months?	Dissatisfied		Dissatisfied		Moderately effective	Very effective	Moderately effective				Moderately effective	I understood 50% of the information		Profound	Profound	No	One Cochlear implant
a person with hearing loss who has used NHS services in the past 24 months?	Dissatisfied	Neither satisfied nor dissatisfied	Very dissatisfied	Very dissatisfied	Slightly effective	Very effective	Slightly effective	Slightly effective	Very effective	Slightly effective	Slightly effective	I understood 75% of the information		Profound	Profound	No	One Cochlear implant + one hearing aid
a person with hearing loss who has used NHS services in the past 24 months?	Satisfied	Neither satisfied nor dissatisfied	Neither satisfied nor dissatisfied		Very effective	Slightly effective		Very effective	Moderately effective	Moderately effective	Very effective	I understood none of the information	I definitely missed detail. Took friends & family when possible but obviously not during Covid appointments. I had implant surgery and didn’t have anyone with me before or after which was tough, not being able to hear at all. But staff were mostly kind and tried to help, although very pushed on time.	Profound	Profound	No	Two cochlear implants
a person with hearing loss who has used NHS services in the past 24 months?	Satisfied	Neither satisfied nor dissatisfied	Dissatisfied	Neither satisfied nor dissatisfied	Not effective at all	Not effective at all	Not effective at all	Not effective at all	Not effective at all		Very effective	I understood none of the information	i have someone with me who tells me everything	Profound	Profound	No	One hearing aid
a person with hearing loss who has used NHS services in the past 24 months?	Satisfied		Very dissatisfied	Dissatisfied	Slightly effective	Moderately effective	Moderately effective	Moderately effective	Moderately effective	Slightly effective	Slightly effective	I understood 50% of the information		Severe	Severe	No	Two hearing aids
a person with hearing loss who has used NHS services in the past 24 months?	Dissatisfied		Very dissatisfied	Neither satisfied nor dissatisfied	Slightly effective	Not effective at all	Not effective at all	Not effective at all	Not effective at all	Slightly effective	Slightly effective	I understood 25% of the information		Severe	Severe	No	Two hearing aids
a person with hearing loss who has used NHS services in the past 24 months?	Very satisfied	Very dissatisfied	Very dissatisfied		Not effective at all	Not effective at all	Moderately effective	Slightly effective	Not effective at all	Not effective at all	Not effective at all	I understood none of the information		Profound	Profound	Yes	One Cochlear implant
a person with hearing loss who has used NHS services in the past 24 months?	Dissatisfied		Dissatisfied		Slightly effective	Moderately effective	Slightly effective	Slightly effective	Slightly effective	Slightly effective	Moderately effective	I understood none of the information	I feel that I have missed opportunities to ask my consultant questions and details about my case.	Profound	Mild	No	None of the above
a carer / friend / family member who has accompanied a person with hearing loss to use NHS services in the past 24 months?	Dissatisfied	Satisfied	Neither satisfied nor dissatisfied		Moderately effective	Moderately effective	Not effective at all	Moderately effective		Very effective	Moderately effective	I understood 50% of the information		Mild	Mild	No	Bone conduction hearing aid
a person with hearing loss who has used NHS services in the past 24 months?	Dissatisfied		Very dissatisfied	Dissatisfied	Not effective at all	Moderately effective	Not effective at all				Slightly effective	I understood 50% of the information		Profound	Severe	No	Two hearing aids
a person with hearing loss who has used NHS services in the past 24 months?	Dissatisfied		Very dissatisfied	Dissatisfied	Slightly effective	Not effective at all	Moderately effective	Slightly effective			Slightly effective	I understood 25% of the information		Profound	Severe	No	Two hearing aids
a person with hearing loss who has used NHS services in the past 24 months?	Neither satisfied nor dissatisfied		Dissatisfied		Very effective	Slightly effective	Not effective at all		Very effective	Moderately effective	Moderately effective	I understood 75% of the information		Severe	Moderate	No	Two hearing aids,Any other (please state)
a person with hearing loss who has used NHS services in the past 24 months?	Very dissatisfied		Very dissatisfied		Not effective at all	Not effective at all	Not effective at all	Not effective at all	Not effective at all		Very effective	I understood 25% of the information		Severe	Profound	No	Two hearing aids
a person with hearing loss who has used NHS services in the past 24 months?	Dissatisfied		Very dissatisfied		Moderately effective	Slightly effective	Slightly effective	Slightly effective	Slightly effective		Not effective at all	I understood none of the information	I dont bother asking questions anymore	Moderate	Mild	No	One hearing aid
a person with hearing loss who has used NHS services in the past 24 months?	Very dissatisfied		Very dissatisfied		Not effective at all						Moderately effective	I understood 75% of the information		Profound	Profound	No	None of the above
a person with hearing loss who has used NHS services in the past 24 months?	Satisfied	Very dissatisfied	Very dissatisfied		Slightly effective	Moderately effective	Moderately effective	Moderately effective	Moderately effective	Slightly effective	Moderately effective	I understood 25% of the information		Profound	Profound	No	One Cochlear implant + one hearing aid
a person with hearing loss who has used NHS services in the past 24 months?	Dissatisfied		Very dissatisfied	Dissatisfied	Not effective at all	Moderately effective	Not effective at all	Slightly effective	Not effective at all	Moderately effective	Moderately effective	I understood 50% of the information		Profound	Profound	No	One Cochlear implant
a person with hearing loss who has used NHS services in the past 24 months?	Dissatisfied		Dissatisfied	Dissatisfied	Not effective at all	Moderately effective	Slightly effective				Not effective at all	I understood 50% of the information		Severe	Moderate	No	Two hearing aids
a person with hearing loss who has used NHS services in the past 24 months?	Dissatisfied		Neither satisfied nor dissatisfied		Moderately effective	Slightly effective	Moderately effective	Moderately effective			Moderately effective	I understood 50% of the information		Moderate	Moderate	No	Two hearing aids,Any other (please state)
a carer / friend / family member who has accompanied a person with hearing loss to use NHS services in the past 24 months?	Dissatisfied		Dissatisfied	Dissatisfied	Slightly effective	Not effective at all	Very effective	Moderately effective		Very effective	Very effective	I understood none of the information	Just found out my dad was diagnosed with diabetes 2 yrs ago but he didn't know!	Profound	Profound	No	One Cochlear implant
a person with hearing loss who has used NHS services in the past 24 months?	Very satisfied		Satisfied	Neither satisfied nor dissatisfied		Extremely effective		Extremely effective			Extremely effective	No, I understood everything		Profound	Profound	No	One Cochlear implant + one hearing aid
a carer / friend / family member who has accompanied a person with hearing loss to use NHS services in the past 24 months?	Dissatisfied	Very dissatisfied	Very dissatisfied	Dissatisfied	Not effective at all	Slightly effective	Moderately effective	Not effective at all	Not effective at all	Not effective at all	Not effective at all	I understood none of the information	But my mother would have if I wasn’t there	Profound	Profound	No	One Cochlear implant,Any other (please state)
a person with hearing loss who has used NHS services in the past 24 months?	Neither satisfied nor dissatisfied		Dissatisfied		Slightly effective	Slightly effective	Slightly effective	Slightly effective			Moderately effective	I understood 75% of the information		Severe	Profound	No	One Cochlear implant + one hearing aid
a person with hearing loss who has used NHS services in the past 24 months?	Very dissatisfied	Very dissatisfied	Dissatisfied		Not effective at all	Slightly effective	Not effective at all	Not effective at all	Not effective at all		Moderately effective	I understood none of the information	They write it down but it is a fraction of what would have been said if spoken	Profound	Profound	Yes	Two hearing aids
a person with hearing loss who has used NHS services in the past 24 months?	Dissatisfied	Very dissatisfied	Very dissatisfied		Not effective at all	Very effective	Slightly effective	Not effective at all			Slightly effective	I understood 50% of the information		Profound	Profound	Yes	Two hearing aids
a person with hearing loss who has used NHS services in the past 24 months?	Neither satisfied nor dissatisfied		Dissatisfied	Neither satisfied nor dissatisfied	Not effective at all		Not effective at all	Slightly effective	Not effective at all		Slightly effective	I understood 75% of the information		Moderate	Severe	No	Two hearing aids
a person with hearing loss who has used NHS services in the past 24 months?	Very satisfied		Dissatisfied		Very effective	Moderately effective	Moderately effective		Moderately effective		Moderately effective	I understood 75% of the information		Moderate	Moderate	No	Two hearing aids
a person with hearing loss who has used NHS services in the past 24 months?	Very dissatisfied		Dissatisfied	Very dissatisfied	Not effective at all	Not effective at all	Not effective at all	Not effective at all		Not effective at all	Not effective at all	I understood 25% of the information		Profound	Profound	No	Two hearing aids
a person with hearing loss who has used NHS services in the past 24 months?	Dissatisfied		Dissatisfied	Neither satisfied nor dissatisfied	Very effective	Moderately effective	Moderately effective	Very effective	Moderately effective	Very effective	Moderately effective	I understood 50% of the information		Severe	Severe	No	Two hearing aids
a person with hearing loss who has used NHS services in the past 24 months?	Neither satisfied nor dissatisfied	Neither satisfied nor dissatisfied	Dissatisfied	Dissatisfied	Slightly effective	Not effective at all	Not effective at all	Not effective at all	Slightly effective	Moderately effective	Moderately effective	I understood 25% of the information		Moderate	Moderate	No	Two hearing aids
a person with hearing loss who has used NHS services in the past 24 months?	Very dissatisfied	Very dissatisfied	Very dissatisfied	Dissatisfied	Very effective	Not effective at all	Not effective at all	Very effective	Not effective at all	Not effective at all	Slightly effective	I understood none of the information	I normally double check I have heard properly.	Profound	Profound	No	One Cochlear implant + one hearing aid
a person with hearing loss who has used NHS services in the past 24 months?	Satisfied		Neither satisfied nor dissatisfied	Neither satisfied nor dissatisfied	Very effective	Slightly effective	Extremely effective	Very effective			Very effective	I understood 75% of the information		Moderate	Severe	No	Two hearing aids,Any other (please state)
a person with hearing loss who has used NHS services in the past 24 months?	Very dissatisfied		Dissatisfied		Not effective at all	Not effective at all	Not effective at all	Slightly effective			Moderately effective	I understood none of the information	My consultant and nurses were amazing it’s just getting to them that’s so hard	Profound	Severe	No	Two hearing aids
a person with hearing loss who has used NHS services in the past 24 months?	Very dissatisfied		Very dissatisfied		Not effective at all	Not effective at all	Slightly effective				Moderately effective	I understood 50% of the information		Severe	Severe	No	Two hearing aids
a person with hearing loss who has used NHS services in the past 24 months?	Very dissatisfied		Very dissatisfied	Dissatisfied	Not effective at all	Not effective at all	Not effective at all	Not effective at all	Not effective at all		Slightly effective	I understood none of the information		Profound	Profound	No	Two hearing aids
a person with hearing loss who has used NHS services in the past 24 months?	Very dissatisfied	Neither satisfied nor dissatisfied	Very dissatisfied	Very dissatisfied	Slightly effective	Not effective at all	Very effective	Moderately effective	Not effective at all	Not effective at all	Not effective at all	I understood none of the information	If I don’t bring my husband to interpret information I have to rely on lipreading the masks hinder this	Profound	Profound	Yes	Two hearing aids
a person with hearing loss who has used NHS services in the past 24 months?	Very dissatisfied		Dissatisfied		Not effective at all	Not effective at all	Not effective at all	Not effective at all	Moderately effective		Not effective at all	I understood 50% of the information		Moderate	No hearing loss	No	One hearing aid
a person with hearing loss who has used NHS services in the past 24 months?	Satisfied		Satisfied	Neither satisfied nor dissatisfied	Moderately effective	Moderately effective	Very effective	Very effective			Moderately effective	I understood 50% of the information		Profound	Severe	No	One Cochlear implant + one hearing aid
a person with hearing loss who has used NHS services in the past 24 months?	Very dissatisfied		Very dissatisfied	Dissatisfied	Very effective	Very effective	Slightly effective		Slightly effective	Not effective at all	Slightly effective	I understood 50% of the information		Profound	Profound	No	Two hearing aids,Any other (please state)
a carer / friend / family member who has accompanied a person with hearing loss to use NHS services in the past 24 months?	Neither satisfied nor dissatisfied	Neither satisfied nor dissatisfied	Neither satisfied nor dissatisfied	Neither satisfied nor dissatisfied	Moderately effective	Moderately effective	Moderately effective	Moderately effective	Moderately effective	Moderately effective	Moderately effective	I understood 50% of the information		Moderate	Severe	No	None of the above
a person with hearing loss who has used NHS services in the past 24 months?	Very dissatisfied			Dissatisfied	Not effective at all		Not effective at all					I understood none of the information	I can't access my GP. See above.	Severe	Severe	No	Two hearing aids,Any other (please state)
a person with hearing loss who has used NHS services in the past 24 months?	Very satisfied				Moderately effective		Moderately effective				Moderately effective	No, I understood everything		Moderate	Moderate	No	Two hearing aids
a person with hearing loss who has used NHS services in the past 24 months?	Dissatisfied		Dissatisfied		Slightly effective	Moderately effective	Slightly effective	Moderately effective	Slightly effective		Moderately effective	I understood 75% of the information		Mild	Profound	No	One hearing aid,Any other (please state)
a person with hearing loss who has used NHS services in the past 24 months?	Very satisfied		Neither satisfied nor dissatisfied	Very dissatisfied	Moderately effective	Not effective at all	Slightly effective	Slightly effective	Moderately effective		Moderately effective	I understood 25% of the information		Severe	Profound	No	Two hearing aids
a person with hearing loss who has used NHS services in the past 24 months?	Dissatisfied		Dissatisfied	Dissatisfied	Moderately effective	Moderately effective	Not effective at all				Moderately effective	I understood 50% of the information		Severe	Severe	No	Two hearing aids
a person with hearing loss who has used NHS services in the past 24 months?	Neither satisfied nor dissatisfied		Very dissatisfied		Moderately effective		Moderately effective	Moderately effective	Very effective		Moderately effective	I understood 50% of the information		Profound	Profound	No	None of the above
a person with hearing loss who has used NHS services in the past 24 months?	Satisfied		Neither satisfied nor dissatisfied	Neither satisfied nor dissatisfied	Moderately effective	Moderately effective	Extremely effective	Extremely effective			Very effective	I understood 75% of the information		Moderate	Moderate	No	One hearing aid
a carer / friend / family member who has accompanied a person with hearing loss to use NHS services in the past 24 months?	Very dissatisfied		Very dissatisfied	Very dissatisfied	Slightly effective	Moderately effective	Moderately effective		Not effective at all	Slightly effective	Not effective at all	I understood 50% of the information		Moderate	Severe	No	Two hearing aids
a person with hearing loss who has used NHS services in the past 24 months?	Dissatisfied		Satisfied	Dissatisfied	Slightly effective	Not effective at all	Very effective	Very effective			Slightly effective	I understood 75% of the information		Moderate	Profound	No	One Cochlear implant + one hearing aid
a person with hearing loss who has used NHS services in the past 24 months?	Very dissatisfied		Very dissatisfied		Not effective at all	Slightly effective	Moderately effective		Slightly effective		Slightly effective	I understood 75% of the information		Profound	Profound	No	Two hearing aids
a person with hearing loss who has used NHS services in the past 24 months?	Very dissatisfied		Very dissatisfied		Slightly effective	Slightly effective	Moderately effective		Not effective at all	Not effective at all	Slightly effective	I understood 25% of the information		Profound	Profound	No	Two hearing aids
a person with hearing loss who has used NHS services in the past 24 months?	Satisfied		Neither satisfied nor dissatisfied		Extremely effective	Moderately effective	Moderately effective				Very effective	I understood 75% of the information		Severe	Severe	No	Two hearing aids
a person with hearing loss who has used NHS services in the past 24 months?	Dissatisfied		Very dissatisfied	Neither satisfied nor dissatisfied	Moderately effective	Not effective at all	Slightly effective		Slightly effective		Moderately effective	I understood 50% of the information		Profound	Profound	No	Two hearing aids,Any other (please state)
a person with hearing loss who has used NHS services in the past 24 months?	Neither satisfied nor dissatisfied	Dissatisfied	Very dissatisfied	Very dissatisfied	Not effective at all	Extremely effective	Slightly effective	Slightly effective	Moderately effective	Not effective at all	Moderately effective	I understood 25% of the information		Profound	Profound	Yes	One hearing aid,One Cochlear implant
a person with hearing loss who has used NHS services in the past 24 months?	Dissatisfied		Very dissatisfied	Neither satisfied nor dissatisfied	Moderately effective	Moderately effective	Not effective at all	Not effective at all			Not effective at all	I understood 25% of the information		Profound	Profound	No	Two hearing aids
a person with hearing loss who has used NHS services in the past 24 months?	Neither satisfied nor dissatisfied		Dissatisfied	Dissatisfied	Slightly effective	Not effective at all	Slightly effective	Slightly effective	Not effective at all		Moderately effective	I understood 50% of the information		Severe	Profound	No	Two hearing aids,Any other (please state)
a person with hearing loss who has used NHS services in the past 24 months?	Very dissatisfied	Neither satisfied nor dissatisfied	Neither satisfied nor dissatisfied	Dissatisfied	Moderately effective	Moderately effective	Moderately effective	Slightly effective	Slightly effective	Not effective at all	Slightly effective	I understood 50% of the information		Profound	Profound	Yes	Two hearing aids,Any other (please state)
a person with hearing loss who has used NHS services in the past 24 months?	Dissatisfied		Very dissatisfied	Neither satisfied nor dissatisfied	Not effective at all	Not effective at all	Not effective at all		Not effective at all	Not effective at all	Not effective at all	I understood 25% of the information		Profound	Profound	No	Two hearing aids
a person with hearing loss who has used NHS services in the past 24 months?	Very satisfied				Extremely effective	Moderately effective	Extremely effective	Extremely effective	Slightly effective		Extremely effective	I understood 50% of the information		Severe	Profound	No	One hearing aid
a person with hearing loss who has used NHS services in the past 24 months?	Neither satisfied nor dissatisfied		Dissatisfied		Moderately effective	Moderately effective	Moderately effective	Moderately effective	Moderately effective	Moderately effective	Moderately effective	I understood 75% of the information		Mild	Profound	No	Bone anchored hearing aid
a person with hearing loss who has used NHS services in the past 24 months?	Dissatisfied		Dissatisfied		Not effective at all	Not effective at all	Not effective at all	Not effective at all			Not effective at all	I understood 25% of the information		Severe	Severe	No	Two hearing aids,Any other (please state)
a person with hearing loss who has used NHS services in the past 24 months?	Very dissatisfied				Not effective at all	Not effective at all	Moderately effective	Not effective at all			Moderately effective	No, I understood everything		Mild	Profound	No	One hearing aid
a person with hearing loss who has used NHS services in the past 24 months?	Satisfied		Dissatisfied		Very effective	Moderately effective	Very effective	Very effective	Slightly effective	Slightly effective	Moderately effective	I understood none of the information	In A&E the doctor wrote all his questions and answers down so I didn’t miss out on anything	Moderate	Severe	No	Two hearing aids
a person with hearing loss who has used NHS services in the past 24 months?	Neither satisfied nor dissatisfied		Dissatisfied	Neither satisfied nor dissatisfied	Very effective	Very effective	Very effective		Not effective at all		Moderately effective	I understood 50% of the information		Severe	Moderate	No	Two hearing aids
a person with hearing loss who has used NHS services in the past 24 months?	Very satisfied	Neither satisfied nor dissatisfied	Very dissatisfied	Very dissatisfied	Very effective	Very effective	Very effective	Very effective	Slightly effective	Slightly effective	Moderately effective	No, I understood everything		Severe	Moderate	No	Two hearing aids,Any other (please state)
a person with hearing loss who has used NHS services in the past 24 months?	Dissatisfied				Very effective	Not effective at all	Not effective at all	Not effective at all		Not effective at all	Moderately effective	I understood 50% of the information		Profound	Profound	No	Two hearing aids
a carer / friend / family member who has accompanied a person with hearing loss to use NHS services in the past 24 months?	Neither satisfied nor dissatisfied		Satisfied		Moderately effective		Moderately effective	Moderately effective			Very effective	No, I understood everything		Moderate	Moderate	No	Two hearing aids
a person with hearing loss who has used NHS services in the past 24 months?	Very dissatisfied		Very dissatisfied	Very dissatisfied	Not effective at all	Moderately effective	Slightly effective	Slightly effective		Not effective at all	Not effective at all	I understood none of the information		Profound	Profound	No	Two hearing aids
a person with hearing loss who has used NHS services in the past 24 months?	Very dissatisfied		Very dissatisfied	Dissatisfied	Not effective at all	Not effective at all	Slightly effective		Moderately effective		Slightly effective	I understood 75% of the information		Severe	Severe	No	Two hearing aids
a person with hearing loss who has used NHS services in the past 24 months?	Neither satisfied nor dissatisfied		Neither satisfied nor dissatisfied	Neither satisfied nor dissatisfied	Very effective	Moderately effective	Moderately effective	Moderately effective		Moderately effective	Moderately effective	I understood 50% of the information		Profound	Profound	No	Bone anchored hearing aid
a person with hearing loss who has used NHS services in the past 24 months?	Satisfied		Satisfied		Very effective	Moderately effective	Very effective	Very effective	Moderately effective		Moderately effective	I understood 75% of the information		No hearing loss	Profound	No	Bone anchored hearing aid
a person with hearing loss who has used NHS services in the past 24 months?	Satisfied	Dissatisfied	Very dissatisfied	Dissatisfied	Slightly effective	Moderately effective					Not effective at all	I understood 50% of the information		Severe	Moderate	No	Two hearing aids
a carer / friend / family member who has accompanied a person with hearing loss to use NHS services in the past 24 months?	Dissatisfied			Very dissatisfied	Moderately effective	Not effective at all			Not effective at all		Very effective	I understood 50% of the information		Severe	Moderate	No	Two hearing aids
a person with hearing loss who has used NHS services in the past 24 months?	Dissatisfied		Very dissatisfied	Dissatisfied	Not effective at all	Slightly effective	Not effective at all	Slightly effective	Not effective at all		Slightly effective	I understood none of the information	Specialists and GPs offer to remove masks. I have no idea who's name was called from reception. Phone appointments are improssible to carry out or request a GP visit through.	Severe	Severe	No	Two hearing aids
a person with hearing loss who has used NHS services in the past 24 months?	Very satisfied	Very dissatisfied	Dissatisfied	Very dissatisfied	Moderately effective	Very effective	Moderately effective	Moderately effective	Moderately effective		Moderately effective	I understood 75% of the information		Profound	Severe	No	Two hearing aids
a person with hearing loss who has used NHS services in the past 24 months?	Neither satisfied nor dissatisfied	Neither satisfied nor dissatisfied	Dissatisfied		Moderately effective	Slightly effective	Very effective	Slightly effective	Moderately effective	Not effective at all	Moderately effective	I understood 25% of the information		Profound	Profound	Yes	One hearing aid,Any other (please state)
a person with hearing loss who has used NHS services in the past 24 months?	Neither satisfied nor dissatisfied	Dissatisfied	Very dissatisfied		Slightly effective	Not effective at all	Not effective at all	Not effective at all	Slightly effective	Slightly effective	Slightly effective	I understood 75% of the information		Profound	Profound	Yes	Two hearing aids
a carer / friend / family member who has accompanied a person with hearing loss to use NHS services in the past 24 months?	Dissatisfied		Very dissatisfied			Slightly effective	Slightly effective				Slightly effective	I understood 50% of the information		Profound	Profound	No	Two cochlear implants,Any other (please state)
a person with hearing loss who has used NHS services in the past 24 months?	Neither satisfied nor dissatisfied	Neither satisfied nor dissatisfied	Very dissatisfied	Very dissatisfied	Not effective at all	Not effective at all	Slightly effective	Not effective at all	Not effective at all		Slightly effective	I understood 25% of the information		Severe	Profound	No	Two hearing aids
a person with hearing loss who has used NHS services in the past 24 months?	Satisfied		Neither satisfied nor dissatisfied		Very effective	Moderately effective	Moderately effective				Moderately effective	I understood 75% of the information		Moderate	Profound	No	Two hearing aids
a person with hearing loss who has used NHS services in the past 24 months?	Neither satisfied nor dissatisfied		Dissatisfied	Very dissatisfied	Moderately effective	Slightly effective	Very effective	Extremely effective	Very effective		Moderately effective	I understood 75% of the information		Moderate	Moderate	No	Two hearing aids
a person with hearing loss who has used NHS services in the past 24 months?	Dissatisfied		Neither satisfied nor dissatisfied		Moderately effective	Slightly effective	Moderately effective		Slightly effective		Slightly effective	I understood 75% of the information		Moderate	Severe	No	Two hearing aids
a person with hearing loss who has used NHS services in the past 24 months?	Dissatisfied		Dissatisfied		Slightly effective	Slightly effective	Moderately effective	Slightly effective			Moderately effective	I understood 50% of the information		Severe	Profound	No	Two hearing aids
a person with hearing loss who has used NHS services in the past 24 months?	Satisfied				Extremely effective	Not effective at all	Very effective		Extremely effective		Very effective	I understood none of the information		Severe	Severe	No	Two hearing aids
a person with hearing loss who has used NHS services in the past 24 months?	Very dissatisfied		Very dissatisfied		Not effective at all	Not effective at all	Extremely effective	Extremely effective	Moderately effective	Very effective	Slightly effective	I understood 50% of the information		Profound	Profound	No	One Cochlear implant
a person with hearing loss who has used NHS services in the past 24 months?	Dissatisfied		Neither satisfied nor dissatisfied	Neither satisfied nor dissatisfied	Very effective	Extremely effective	Moderately effective	Moderately effective			Moderately effective	I understood 75% of the information		No hearing loss	Profound	No	Bone anchored hearing aid,Any other (please state)
a person with hearing loss who has used NHS services in the past 24 months?	Very dissatisfied		Very dissatisfied		Not effective at all	Not effective at all	Moderately effective	Slightly effective	Not effective at all		Slightly effective	I understood 50% of the information		Severe	Severe	No	Two hearing aids
a person with hearing loss who has used NHS services in the past 24 months?	Dissatisfied		Dissatisfied	Dissatisfied	Not effective at all	Not effective at all	Not effective at all	Slightly effective		Not effective at all	Not effective at all	I understood 25% of the information		Severe	Profound	No	One hearing aid
a person with hearing loss who has used NHS services in the past 24 months?	Very dissatisfied	Neither satisfied nor dissatisfied	Very dissatisfied	Neither satisfied nor dissatisfied	Not effective at all	Not effective at all	Not effective at all	Not effective at all	Not effective at all	Moderately effective	Not effective at all	No, I understood everything		Severe	Severe	No	Two hearing aids
a person with hearing loss who has used NHS services in the past 24 months?	Very satisfied	Very satisfied			Very effective	Very effective	Moderately effective		Very effective	Very effective	Very effective	I understood none of the information	I know I would understood about 25% if I didn't have an interpreter.	Profound	Profound	Yes	One hearing aid
a person with hearing loss who has used NHS services in the past 24 months?	Neither satisfied nor dissatisfied		Neither satisfied nor dissatisfied		Very effective	Slightly effective					Slightly effective	I understood 75% of the information		Severe	Severe	No	Two hearing aids
a person with hearing loss who has used NHS services in the past 24 months?	Very satisfied		Neither satisfied nor dissatisfied	Neither satisfied nor dissatisfied	Not effective at all	Not effective at all	Extremely effective	Extremely effective	Very effective	Very effective	Extremely effective	I understood 50% of the information		Profound	Profound	No	One hearing aid
a person with hearing loss who has used NHS services in the past 24 months?	Neither satisfied nor dissatisfied	Neither satisfied nor dissatisfied	Dissatisfied	Dissatisfied	Moderately effective		Not effective at all	Not effective at all	Not effective at all		Slightly effective	I understood 50% of the information		Severe	Severe	No	Two hearing aids
a carer / friend / family member who has accompanied a person with hearing loss to use NHS services in the past 24 months?	Dissatisfied		Dissatisfied	Neither satisfied nor dissatisfied	Moderately effective	Very effective			Not effective at all	Not effective at all	Slightly effective	I understood 75% of the information		Profound	Severe	No	Two hearing aids
a person with hearing loss who has used NHS services in the past 24 months?	Satisfied		Dissatisfied		Slightly effective	Not effective at all	Slightly effective	Slightly effective	Slightly effective	Slightly effective	Moderately effective	I understood 25% of the information		Moderate	Profound	No	Two hearing aids
a person with hearing loss who has used NHS services in the past 24 months?	Dissatisfied		Very dissatisfied		Not effective at all	Not effective at all	Not effective at all	Not effective at all			Not effective at all	I understood 50% of the information		Severe	Profound	No	One hearing aid
a person with hearing loss who has used NHS services in the past 24 months?	Neither satisfied nor dissatisfied	Neither satisfied nor dissatisfied	Neither satisfied nor dissatisfied	Neither satisfied nor dissatisfied	Slightly effective	Slightly effective	Very effective	Slightly effective	Slightly effective	Not effective at all	Very effective	I understood none of the information		Profound	Profound	No	One Cochlear implant
a person with hearing loss who has used NHS services in the past 24 months?	Satisfied	Satisfied	Very dissatisfied	Satisfied	Moderately effective	Moderately effective	Slightly effective	Slightly effective	Not effective at all	Not effective at all	Slightly effective	I understood none of the information	Due to anxiety and deafness I've learnt to ask them to write things down	Profound	Profound	No	One Cochlear implant + one hearing aid
a person with hearing loss who has used NHS services in the past 24 months?	Neither satisfied nor dissatisfied	Dissatisfied	Dissatisfied	Dissatisfied	Slightly effective	Slightly effective	Moderately effective	Moderately effective	Very effective	Moderately effective	Moderately effective	I understood 75% of the information		Severe	Profound	No	Bone anchored hearing aid
a person with hearing loss who has used NHS services in the past 24 months?	Dissatisfied		Very dissatisfied	Very dissatisfied	Not effective at all	Slightly effective	Slightly effective		Slightly effective	Not effective at all	Extremely effective	I understood none of the information	Mostly because I have had someone with me.	Moderate	Moderate	No	Two hearing aids
a person with hearing loss who has used NHS services in the past 24 months?	Satisfied		Dissatisfied	Dissatisfied	Very effective	Extremely effective	Very effective		Very effective	Very effective	Very effective	No, I understood everything		Severe	Severe	No	Two hearing aids
a person with hearing loss who has used NHS services in the past 24 months?	Dissatisfied		Very dissatisfied		Moderately effective	Moderately effective			Moderately effective		Moderately effective	I understood none of the information	That was appointment stopped part way through. I have never u derstood 100% over the phone.	Moderate	Moderate	No	Two hearing aids
a person with hearing loss who has used NHS services in the past 24 months?	Neither satisfied nor dissatisfied	Dissatisfied	Neither satisfied nor dissatisfied	Neither satisfied nor dissatisfied	Moderately effective	Moderately effective	Moderately effective	Moderately effective	Moderately effective	Slightly effective	Slightly effective	No, I understood everything		Moderate	Profound	No	None of the above
a person with hearing loss who has used NHS services in the past 24 months?	Dissatisfied	Very dissatisfied	Neither satisfied nor dissatisfied	Neither satisfied nor dissatisfied	Moderately effective	Not effective at all	Not effective at all	Not effective at all	Moderately effective		Not effective at all	I understood 50% of the information		Profound	Profound	Yes	Any other (please state)
a person with hearing loss who has used NHS services in the past 24 months?	Dissatisfied		Dissatisfied		Moderately effective	Moderately effective	Moderately effective	Very effective	Slightly effective		Slightly effective	I understood 75% of the information		Severe	Severe	No	Two hearing aids
a person with hearing loss who has used NHS services in the past 24 months?	Very dissatisfied		Very dissatisfied	Very dissatisfied	Moderately effective	Moderately effective	Slightly effective	Slightly effective	Slightly effective	Not effective at all	Slightly effective	I understood 75% of the information		Moderate	Severe	No	Two hearing aids
a person with hearing loss who has used NHS services in the past 24 months?	Satisfied		Very dissatisfied	Neither satisfied nor dissatisfied	Not effective at all	Slightly effective					Slightly effective	I understood none of the information	Because I lip read I really struggle with masks	Severe	Severe	No	Two hearing aids
a person with hearing loss who has used NHS services in the past 24 months?	Very dissatisfied	Very dissatisfied	Very dissatisfied	Very dissatisfied	Moderately effective	Slightly effective	Extremely effective				Slightly effective	I understood none of the information	I think? But not sure as I just guessed what they may of said.	Severe	Severe	Yes	Two hearing aids
a person with hearing loss who has used NHS services in the past 24 months?	Neither satisfied nor dissatisfied		Dissatisfied		Moderately effective	Moderately effective			Moderately effective		Moderately effective	I understood 75% of the information		Moderate	Mild	No	None of the above
a person with hearing loss who has used NHS services in the past 24 months?	Neither satisfied nor dissatisfied		Dissatisfied		Moderately effective	Moderately effective	Very effective		Slightly effective		Very effective	I understood 75% of the information		Severe	Severe	No	Two hearing aids
a person with hearing loss who has used NHS services in the past 24 months?	Neither satisfied nor dissatisfied		Dissatisfied	Neither satisfied nor dissatisfied	Slightly effective	Slightly effective	Slightly effective	Moderately effective	Slightly effective		Moderately effective	I understood 50% of the information		Profound	Profound	No	Two hearing aids
a person with hearing loss who has used NHS services in the past 24 months?	Satisfied		Very dissatisfied	Dissatisfied	Very effective	Moderately effective			Moderately effective		Moderately effective	I understood 75% of the information		Profound	Profound	No	One Cochlear implant
a person with hearing loss who has used NHS services in the past 24 months?	Dissatisfied	Dissatisfied	Dissatisfied		Not effective at all	Slightly effective	Moderately effective	Moderately effective	Not effective at all	Not effective at all	Slightly effective	I understood 50% of the information		Profound	Profound	Yes	One Cochlear implant
a person with hearing loss who has used NHS services in the past 24 months?	Very satisfied		Dissatisfied			Not effective at all			Moderately effective		Extremely effective	I understood 75% of the information		Profound	Profound	No	One Cochlear implant
a person with hearing loss who has used NHS services in the past 24 months?	Satisfied		Very satisfied		Very effective	Very effective	Moderately effective	Moderately effective	Very effective	Moderately effective	Moderately effective	No, I understood everything		No hearing loss	Profound	No	Any other (please state)
a person with hearing loss who has used NHS services in the past 24 months?	Satisfied		Very dissatisfied		Very effective	Not effective at all	Very effective	Moderately effective	Very effective	Not effective at all	Not effective at all	I understood none of the information	My partner is my communicator	Severe	Profound	No	One Cochlear implant + one hearing aid
a person with hearing loss who has used NHS services in the past 24 months?	Dissatisfied	Dissatisfied	Dissatisfied	Dissatisfied	Moderately effective	Moderately effective	Not effective at all	Not effective at all	Very effective	Slightly effective	Not effective at all	I understood none of the information	Guess work applied	Profound	Profound	No	Two hearing aids
a person with hearing loss who has used NHS services in the past 24 months?	Very dissatisfied		Very dissatisfied	Very dissatisfied	Slightly effective	Not effective at all	Slightly effective	Slightly effective	Not effective at all	Moderately effective	Slightly effective	I understood 50% of the information		Profound	Profound	No	One Cochlear implant
a person with hearing loss who has used NHS services in the past 24 months?	Very dissatisfied		Very dissatisfied	Very dissatisfied	Not effective at all	Slightly effective	Not effective at all	Not effective at all	Slightly effective	Not effective at all	Not effective at all	I understood 25% of the information		Severe	Severe	No	Two hearing aids,Any other (please state)
a person with hearing loss who has used NHS services in the past 24 months?	Very dissatisfied		Neither satisfied nor dissatisfied		Very effective		Not effective at all				Slightly effective	I understood 50% of the information		Moderate	Moderate	No	Two hearing aids
a person with hearing loss who has used NHS services in the past 24 months?	Satisfied				Very effective	Moderately effective	Moderately effective		Moderately effective		Moderately effective	I understood 75% of the information		Severe	Profound	No	Two hearing aids
a person with hearing loss who has used NHS services in the past 24 months?	Dissatisfied		Neither satisfied nor dissatisfied		Moderately effective	Very effective	Slightly effective				Slightly effective	I understood 50% of the information		Profound	Severe	No	Two hearing aids
a person with hearing loss who has used NHS services in the past 24 months?	Very dissatisfied	Very dissatisfied	Very dissatisfied	Very dissatisfied	Slightly effective	Slightly effective	Not effective at all	Not effective at all			Moderately effective	I understood 25% of the information		Profound	Severe	No	Two hearing aids
a person with hearing loss who has used NHS services in the past 24 months?	Dissatisfied		Very dissatisfied	Dissatisfied	Slightly effective	Slightly effective	Moderately effective	Moderately effective	Slightly effective		Slightly effective	I understood 75% of the information		Severe	Severe	No	Two hearing aids
a carer / friend / family member who has accompanied a person with hearing loss to use NHS services in the past 24 months?	Dissatisfied	Dissatisfied	Dissatisfied	Dissatisfied	Not effective at all	Not effective at all	Not effective at all	Not effective at all	Not effective at all	Not effective at all	Not effective at all	I understood 25% of the information		Profound	Profound	Yes	None of the above
a person with hearing loss who has used NHS services in the past 24 months?	Dissatisfied	Dissatisfied	Dissatisfied	Dissatisfied	Moderately effective	Slightly effective	Extremely effective	Extremely effective			Moderately effective	I understood 25% of the information		Severe	Severe	No	Bone conduction hearing aid,Any other (please state)
a person with hearing loss who has used NHS services in the past 24 months?	Very dissatisfied	Very dissatisfied	Very dissatisfied		Moderately effective	Very effective	Not effective at all		Not effective at all	Not effective at all	Not effective at all	I understood 50% of the information		Profound	Profound	No	None of the above
a carer / friend / family member who has accompanied a person with hearing loss to use NHS services in the past 24 months?	Very dissatisfied	Very dissatisfied	Very dissatisfied	Neither satisfied nor dissatisfied		Not effective at all	Very effective	Very effective	Slightly effective	Moderately effective	Slightly effective	I understood none of the information	It’s my son but I would say 50%	Profound	Profound	Yes	One Cochlear implant
a carer / friend / family member who has accompanied a person with hearing loss to use NHS services in the past 24 months?	Dissatisfied		Very dissatisfied		Slightly effective	Moderately effective	Moderately effective				Moderately effective	I understood 50% of the information		Severe	Severe	No	Two hearing aids
a person with hearing loss who has used NHS services in the past 24 months?	Very dissatisfied		Very dissatisfied		Not effective at all	Not effective at all	Slightly effective	Slightly effective	Not effective at all		Not effective at all	I understood none of the information	Have to ask for information to be repeated and have askedfor extended appointments to help accomodate needing more time. I have been repeatedly toldhow long appoints are and how long i've got remaining.. then being rushed for the rest of the time.	Moderate	Moderate	No	Any other (please state)
a person with hearing loss who has used NHS services in the past 24 months?	Dissatisfied		Very dissatisfied		Very effective	Moderately effective	Slightly effective	Slightly effective		Slightly effective	Slightly effective	I understood none of the information	Took my daughter to help in the end.	Mild	Moderate	No	Two hearing aids
a person with hearing loss who has used NHS services in the past 24 months?	Very satisfied		Very satisfied	Neither satisfied nor dissatisfied		Not effective at all			Not effective at all		Not effective at all	I understood 25% of the information		Moderate	Moderate	No	Two hearing aids
a person with hearing loss who has used NHS services in the past 24 months?	Dissatisfied		Satisfied	Very dissatisfied	Very effective	Slightly effective	Slightly effective		Moderately effective	Slightly effective	Slightly effective	I understood 50% of the information		Severe	Moderate	No	Two hearing aids
a person with hearing loss who has used NHS services in the past 24 months?	Dissatisfied		Very dissatisfied	Very dissatisfied	Not effective at all	Moderately effective	Not effective at all	Not effective at all			Not effective at all	I understood 25% of the information		Profound	Severe	No	Any other (please state)
a person with hearing loss who has used NHS services in the past 24 months?	Very dissatisfied		Neither satisfied nor dissatisfied	Neither satisfied nor dissatisfied	Not effective at all	Not effective at all	Not effective at all	Not effective at all			Slightly effective	I understood 25% of the information		Profound	Profound	No	One Cochlear implant
a person with hearing loss who has used NHS services in the past 24 months?	Dissatisfied		Very dissatisfied		Slightly effective	Slightly effective	Slightly effective	Slightly effective			Not effective at all	I understood 50% of the information		Severe	Profound	No	Two hearing aids
a person with hearing loss who has used NHS services in the past 24 months?	Dissatisfied		Dissatisfied	Very dissatisfied	Moderately effective	Slightly effective	Moderately effective	Moderately effective		Slightly effective	Moderately effective	No, I understood everything		Moderate	Moderate	No	Two hearing aids,Any other (please state)
a person with hearing loss who has used NHS services in the past 24 months?	Satisfied		Dissatisfied		Slightly effective	Moderately effective	Moderately effective	Moderately effective	Moderately effective		Moderately effective	I understood none of the information	I try to have a family member with me if possible to help me with this.	Severe	Profound	No	Two hearing aids,Any other (please state)
a person with hearing loss who has used NHS services in the past 24 months?	Neither satisfied nor dissatisfied		Satisfied	Satisfied		Not effective at all	Moderately effective	Moderately effective			Moderately effective	I understood none of the information		Profound	Profound	No	Two cochlear implants
a person with hearing loss who has used NHS services in the past 24 months?	Dissatisfied		Very dissatisfied		Moderately effective	Moderately effective	Moderately effective	Moderately effective	Not effective at all		Slightly effective	I understood none of the information	How could I know what I missed if I missed it? I don’t know	Profound	Mild	No	Any other (please state)
a person with hearing loss who has used NHS services in the past 24 months?	Very dissatisfied		Very dissatisfied	Very dissatisfied	Not effective at all	Not effective at all	Not effective at all	Not effective at all			Slightly effective	I understood 25% of the information		Profound	Profound	No	One Cochlear implant
a person with hearing loss who has used NHS services in the past 24 months?	Satisfied		Dissatisfied		Slightly effective	Not effective at all	Slightly effective	Moderately effective	Slightly effective	Slightly effective	Slightly effective	I understood 50% of the information		Profound	Profound	No	One Cochlear implant
a carer / friend / family member who has accompanied a person with hearing loss to use NHS services in the past 24 months?	Satisfied		Satisfied		Very effective	Slightly effective	Moderately effective			Very effective	Very effective	No, I understood everything		Profound	Profound	No	Two cochlear implants
a person with hearing loss who has used NHS services in the past 24 months?	Satisfied		Neither satisfied nor dissatisfied		Moderately effective	Moderately effective	Slightly effective		Very effective		Very effective	No, I understood everything		Moderate	Mild	No	One hearing aid
a person with hearing loss who has used NHS services in the past 24 months?	Dissatisfied		Very dissatisfied	Dissatisfied	Not effective at all	Not effective at all	Very effective		Moderately effective		Moderately effective	I understood none of the information	Understand only because I have to get my wife to take the calls and pass info on	Profound	Severe	No	Two hearing aids
a person with hearing loss who has used NHS services in the past 24 months?	Satisfied		Dissatisfied	Dissatisfied	Slightly effective	Slightly effective	Slightly effective	Slightly effective	Slightly effective	Slightly effective	Very effective	No, I understood everything		Profound	Profound	No	One hearing aid,Bone anchored hearing aid
a person with hearing loss who has used NHS services in the past 24 months?	Dissatisfied	Very dissatisfied	Very dissatisfied	Very dissatisfied	Moderately effective	Slightly effective	Slightly effective	Slightly effective			Moderately effective	I understood 50% of the information		Profound	Profound	Yes	Two hearing aids
a person with hearing loss who has used NHS services in the past 24 months?	Dissatisfied	Dissatisfied	Dissatisfied	Dissatisfied	Slightly effective	Not effective at all	Slightly effective	Slightly effective	Slightly effective		Moderately effective	I understood 75% of the information		Profound	Profound	Yes	Two hearing aids
a person with hearing loss who has used NHS services in the past 24 months?	Satisfied		Satisfied		Moderately effective	Moderately effective	Moderately effective	Moderately effective			Very effective	No, I understood everything		Profound	Profound	No	One Cochlear implant
a person with hearing loss who has used NHS services in the past 24 months?	Neither satisfied nor dissatisfied	Very dissatisfied	Very dissatisfied		Not effective at all	Moderately effective	Not effective at all		Moderately effective	Not effective at all	Moderately effective	I understood 25% of the information		Profound	Profound	Yes	One hearing aid
a person with hearing loss who has used NHS services in the past 24 months?	Dissatisfied		Dissatisfied	Very dissatisfied	Moderately effective	Not effective at all	Slightly effective		Not effective at all	Not effective at all	Not effective at all	I understood 75% of the information		Severe	Severe	No	Two hearing aids,Any other (please state)
a person with hearing loss who has used NHS services in the past 24 months?	Satisfied		Dissatisfied	Dissatisfied	Slightly effective	Not effective at all	Extremely effective	Very effective			Moderately effective	I understood 50% of the information		Severe	Moderate	No	Two hearing aids,Any other (please state)
a person with hearing loss who has used NHS services in the past 24 months?	Very dissatisfied		Very dissatisfied			Not effective at all			Slightly effective		Slightly effective	I understood 50% of the information		Moderate	Moderate	No	Two hearing aids
a person with hearing loss who has used NHS services in the past 24 months?	Neither satisfied nor dissatisfied				Moderately effective	Slightly effective	Very effective	Very effective	Moderately effective	Not effective at all	Slightly effective	I understood 75% of the information		Moderate	Moderate	No	Two hearing aids
a person with hearing loss who has used NHS services in the past 24 months?	Very dissatisfied		Very dissatisfied	Very dissatisfied	Slightly effective	Moderately effective	Very effective	Very effective	Slightly effective	Not effective at all	Not effective at all	I understood 25% of the information		Moderate	Severe	No	Two hearing aids
a carer / friend / family member who has accompanied a person with hearing loss to use NHS services in the past 24 months?	Very satisfied				Extremely effective	Very effective	Extremely effective	Extremely effective			Extremely effective	No, I understood everything		No hearing loss	No hearing loss	Yes	Two hearing aids
a person with hearing loss who has used NHS services in the past 24 months?	Dissatisfied		Dissatisfied	Neither satisfied nor dissatisfied	Slightly effective	Not effective at all	Very effective	Very effective	Moderately effective	Moderately effective	Slightly effective	I understood none of the information		Profound	Profound	No	One Cochlear implant + one hearing aid
a person with hearing loss who has used NHS services in the past 24 months?	Neither satisfied nor dissatisfied	Very dissatisfied	Neither satisfied nor dissatisfied	Dissatisfied	Slightly effective	Not effective at all	Very effective	Very effective	Moderately effective			I understood 25% of the information		Profound	Profound	No	One Cochlear implant
a person with hearing loss who has used NHS services in the past 24 months?	Dissatisfied		Very dissatisfied	Dissatisfied	Not effective at all	Not effective at all	Not effective at all	Not effective at all			Slightly effective	I understood 75% of the information		Severe	Profound	No	Two hearing aids
a person with hearing loss who has used NHS services in the past 24 months?	Neither satisfied nor dissatisfied		Satisfied		Very effective	Very effective			Moderately effective		Moderately effective	I understood 75% of the information		Severe	Severe	No	Two hearing aids
a person with hearing loss who has used NHS services in the past 24 months?	Dissatisfied		Very dissatisfied			Slightly effective	Slightly effective	Slightly effective	Not effective at all	Slightly effective	Slightly effective	I understood none of the information	But only after asking lots of it to be repeated	Profound	Profound	No	One Cochlear implant
a person with hearing loss who has used NHS services in the past 24 months?	Neither satisfied nor dissatisfied				Slightly effective	Slightly effective	Slightly effective	Slightly effective			Moderately effective	I understood 50% of the information		Profound	Profound	Yes	One Cochlear implant
a person with hearing loss who has used NHS services in the past 24 months?	Satisfied	Very satisfied	Satisfied		Moderately effective	Very effective	Very effective				Moderately effective	I understood 75% of the information		Profound	Severe	No	One hearing aid
a person with hearing loss who has used NHS services in the past 24 months?	Satisfied		Satisfied	Dissatisfied	Very effective	Moderately effective	Moderately effective		Moderately effective	Slightly effective	Moderately effective	I understood 75% of the information		Moderate	Moderate	No	Two hearing aids
a person with hearing loss who has used NHS services in the past 24 months?	Very dissatisfied		Very dissatisfied	Very dissatisfied	Moderately effective	Moderately effective	Not effective at all	Not effective at all			Slightly effective	I understood 50% of the information		Severe	Profound	No	One hearing aid,Any other (please state)
a person with hearing loss who has used NHS services in the past 24 months?	Very dissatisfied	Very dissatisfied	Very dissatisfied	Very dissatisfied	Very effective	Extremely effective	Extremely effective	Extremely effective			Very effective	I understood 25% of the information		Severe	Severe	Yes	Two hearing aids
a person with hearing loss who has used NHS services in the past 24 months?	Satisfied		Dissatisfied		Extremely effective	Very effective	Not effective at all				Very effective	I understood 25% of the information		Severe	Profound	No	Two hearing aids
a person with hearing loss who has used NHS services in the past 24 months?	Very dissatisfied		Very dissatisfied	Very dissatisfied	Slightly effective	Not effective at all	Slightly effective	Slightly effective	Not effective at all		Not effective at all	I understood none of the information		Moderate	Profound	No	One hearing aid,Bone anchored hearing aid
a person with hearing loss who has used NHS services in the past 24 months?	Satisfied		Dissatisfied	Dissatisfied	Extremely effective	Moderately effective	Very effective	Very effective	Slightly effective		Slightly effective	I understood 75% of the information		Profound	Moderate	No	Any other (please state)
a person with hearing loss who has used NHS services in the past 24 months?	Satisfied		Neither satisfied nor dissatisfied		Moderately effective	Moderately effective	Moderately effective	Moderately effective	Moderately effective	Moderately effective	Moderately effective	I understood 25% of the information		Profound	Profound	Yes	One Cochlear implant
a person with hearing loss who has used NHS services in the past 24 months?	Dissatisfied		Very dissatisfied	Very dissatisfied	Slightly effective	Not effective at all	Slightly effective			Not effective at all	Not effective at all	I understood none of the information		Profound	Profound	No	Two hearing aids
a person with hearing loss who has used NHS services in the past 24 months?	Dissatisfied	Very dissatisfied	Very dissatisfied		Not effective at all	Not effective at all					Slightly effective	I understood none of the information		Profound	Profound	Yes	None of the above,Any other (please state)
a person with hearing loss who has used NHS services in the past 24 months?	Dissatisfied	Dissatisfied	Very dissatisfied	Very dissatisfied	Not effective at all	Slightly effective	Slightly effective	Not effective at all	Slightly effective	Not effective at all	Not effective at all	I understood 75% of the information		Severe	Severe	Yes	Two hearing aids
a person with hearing loss who has used NHS services in the past 24 months?	Satisfied		Very satisfied		Slightly effective	Very effective	Moderately effective				Slightly effective	No, I understood everything		Severe	Moderate	No	Two hearing aids
a person with hearing loss who has used NHS services in the past 24 months?	Satisfied	Neither satisfied nor dissatisfied	Dissatisfied	Neither satisfied nor dissatisfied	Very effective	Very effective	Moderately effective	Moderately effective			Very effective	I understood 75% of the information		Profound	Severe	No	Any other (please state)
a person with hearing loss who has used NHS services in the past 24 months?	Satisfied		Dissatisfied		Moderately effective	Moderately effective	Very effective		Moderately effective		Moderately effective	I understood none of the information	But I may have missed information completely if they had turned away talking	Severe	Severe	No	Two hearing aids
a person with hearing loss who has used NHS services in the past 24 months?	Satisfied		Dissatisfied	Neither satisfied nor dissatisfied	Moderately effective	Moderately effective	Very effective	Moderately effective			Moderately effective	I understood 75% of the information		Profound	Severe	No	Two hearing aids,Any other (please state)
a person with hearing loss who has used NHS services in the past 24 months?	Very dissatisfied	Neither satisfied nor dissatisfied	Very dissatisfied	Very dissatisfied	Not effective at all	Not effective at all	Not effective at all	Not effective at all	Not effective at all	Not effective at all	Not effective at all	I understood 75% of the information		Profound	Profound	Yes	None of the above,Any other (please state)
a person with hearing loss who has used NHS services in the past 24 months?	Neither satisfied nor dissatisfied		Neither satisfied nor dissatisfied	Satisfied	Extremely effective	Moderately effective	Extremely effective				Very effective	I understood 25% of the information		Moderate	Moderate	No	Two hearing aids
a person with hearing loss who has used NHS services in the past 24 months?	Dissatisfied		Dissatisfied	Dissatisfied	Very effective	Not effective at all	Moderately effective			Very effective	Very effective	I understood 75% of the information		Profound	Profound	No	Two hearing aids,Any other (please state)
a person with hearing loss who has used NHS services in the past 24 months?	Dissatisfied		Dissatisfied	Neither satisfied nor dissatisfied	Moderately effective		Slightly effective			Slightly effective	Slightly effective	I understood 75% of the information		Moderate	Severe	No	Two hearing aids
a person with hearing loss who has used NHS services in the past 24 months?	Neither satisfied nor dissatisfied		Dissatisfied	Dissatisfied	Moderately effective		Moderately effective				Moderately effective	I understood 50% of the information		Mild	Profound	No	Two hearing aids
a person with hearing loss who has used NHS services in the past 24 months?	Satisfied		Neither satisfied nor dissatisfied		Moderately effective	Slightly effective						I understood 75% of the information		Severe	Severe	No	Two hearing aids
a person with hearing loss who has used NHS services in the past 24 months?	Dissatisfied		Very dissatisfied		Very effective	Slightly effective	Slightly effective	Very effective	Slightly effective		Moderately effective	I understood none of the information	I am an ex nurse so I question until I am sure I have all the information.	Profound	Profound	No	One Cochlear implant + one hearing aid
a person with hearing loss who has used NHS services in the past 24 months?	Satisfied		Dissatisfied	Neither satisfied nor dissatisfied	Very effective	Slightly effective	Very effective	Moderately effective	Slightly effective		Very effective	I understood 50% of the information		Profound	Profound	No	Two hearing aids
a person with hearing loss who has used NHS services in the past 24 months?	Dissatisfied	Dissatisfied	Very dissatisfied	Dissatisfied	Moderately effective	Slightly effective	Slightly effective			Moderately effective	Moderately effective	I understood 50% of the information		Severe	Severe	No	Two hearing aids
a person with hearing loss who has used NHS services in the past 24 months?	Satisfied		Satisfied	Neither satisfied nor dissatisfied	Very effective	Very effective	Very effective				Very effective	I understood none of the information	It's hard. I've asked for clarification where I think I've missed something.	Moderate	Moderate	No	Two hearing aids
a person with hearing loss who has used NHS services in the past 24 months?	Very dissatisfied		Very dissatisfied	Very dissatisfied	Not effective at all	Not effective at all	Slightly effective	Slightly effective	Not effective at all	Not effective at all	Not effective at all	I understood 25% of the information		Severe	Severe	No	Two hearing aids
a carer / friend / family member who has accompanied a person with hearing loss to use NHS services in the past 24 months?	Satisfied	Neither satisfied nor dissatisfied	Dissatisfied	Dissatisfied	Moderately effective	Moderately effective	Moderately effective	Very effective	Moderately effective	Moderately effective	Very effective	I understood 50% of the information		Profound	Profound	No	One Cochlear implant + one hearing aid
a person with hearing loss who has used NHS services in the past 24 months?	Very satisfied		Very satisfied		Extremely effective	Extremely effective	Extremely effective	Extremely effective	Extremely effective	Extremely effective	Extremely effective	No, I understood everything		Mild	Profound	No	One hearing aid
a person with hearing loss who has used NHS services in the past 24 months?	Dissatisfied		Dissatisfied	Dissatisfied	Moderately effective	Moderately effective	Moderately effective				Moderately effective	I understood 50% of the information		Severe	Severe	No	Two hearing aids,Any other (please state)
a person with hearing loss who has used NHS services in the past 24 months?	Dissatisfied	Dissatisfied	Dissatisfied		Not effective at all	Not effective at all					Moderately effective	I understood 25% of the information		Profound	Profound	Yes	One Cochlear implant,Any other (please state)
a person with hearing loss who has used NHS services in the past 24 months?	Dissatisfied	Neither satisfied nor dissatisfied	Very dissatisfied		Not effective at all	Moderately effective					Not effective at all	I understood 25% of the information		Profound	Profound	No	One hearing aid,Two hearing aids
a person with hearing loss who has used NHS services in the past 24 months?	Dissatisfied	Dissatisfied	Neither satisfied nor dissatisfied	Neither satisfied nor dissatisfied	Moderately effective	Very effective	Moderately effective	Not effective at all	Very effective	Slightly effective	Moderately effective	I understood 50% of the information		No hearing loss	Profound	No	Two hearing aids
a carer / friend / family member who has accompanied a person with hearing loss to use NHS services in the past 24 months?	Very dissatisfied		Very dissatisfied	Very dissatisfied	Moderately effective	Very effective			Slightly effective	Not effective at all		I understood 50% of the information		No hearing loss	No hearing loss	No	Two hearing aids,Any other (please state)
a person with hearing loss who has used NHS services in the past 24 months?	Satisfied		Dissatisfied	Dissatisfied	Moderately effective	Slightly effective	Very effective	Slightly effective	Moderately effective	Not effective at all	Moderately effective	I understood 25% of the information		Severe	Severe	No	Two hearing aids,Any other (please state)
a person with hearing loss who has used NHS services in the past 24 months?	Very dissatisfied	Very dissatisfied	Very dissatisfied	Very dissatisfied		Not effective at all	Moderately effective		Not effective at all	Slightly effective	Not effective at all	I understood none of the information	I don't know if I understood the info because I don't know if I misheard	Profound	Severe	No	Two hearing aids
a person with hearing loss who has used NHS services in the past 24 months?	Very satisfied		Satisfied		Moderately effective	Moderately effective	Moderately effective				Moderately effective	I understood 50% of the information		Severe	Severe	No	Two hearing aids
a person with hearing loss who has used NHS services in the past 24 months?	Satisfied				Moderately effective	Very effective	Extremely effective	Very effective	Very effective		Very effective	No, I understood everything		Profound	Profound	No	One Cochlear implant,One Cochlear implant + one hearing aid
a person with hearing loss who has used NHS services in the past 24 months?	Dissatisfied		Neither satisfied nor dissatisfied	Neither satisfied nor dissatisfied	Very effective	Moderately effective	Very effective	Very effective	Very effective	Very effective	Very effective	I understood 75% of the information		Severe	Severe	No	Two hearing aids
a person with hearing loss who has used NHS services in the past 24 months?	Neither satisfied nor dissatisfied		Satisfied	Satisfied	Moderately effective		Very effective	Very effective				I understood 75% of the information		Moderate	Severe	No	Two hearing aids
a person with hearing loss who has used NHS services in the past 24 months?	Dissatisfied	Neither satisfied nor dissatisfied	Dissatisfied	Very dissatisfied	Slightly effective	Slightly effective			Slightly effective	Slightly effective	Moderately effective	I understood none of the information	Only because I asked for explanations and for them to repeat themselves and the one good thing was the discharge letter had all the details	Profound	Profound	No	Two hearing aids
a person with hearing loss who has used NHS services in the past 24 months?	Satisfied		Very dissatisfied	Satisfied	Slightly effective	Not effective at all	Slightly effective				Not effective at all	I understood 25% of the information		Moderate	Severe	No	Two hearing aids
a person with hearing loss who has used NHS services in the past 24 months?	Neither satisfied nor dissatisfied		Satisfied		Moderately effective	Moderately effective	Moderately effective	Moderately effective			Very effective	I understood 50% of the information		Profound	Severe	No	One Cochlear implant + one hearing aid
a carer / friend / family member who has accompanied a person with hearing loss to use NHS services in the past 24 months?	Dissatisfied		Dissatisfied	Dissatisfied	Not effective at all	Moderately effective	Very effective		Not effective at all	Not effective at all	Slightly effective	I understood 50% of the information		Profound	Profound	No	Two hearing aids
a person with hearing loss who has used NHS services in the past 24 months?	Very dissatisfied			Very dissatisfied	Not effective at all	Slightly effective					Not effective at all	I understood 75% of the information		Severe	Severe	No	Two hearing aids
a person with hearing loss who has used NHS services in the past 24 months?	Satisfied		Satisfied		Very effective	Very effective	Extremely effective				Very effective	I understood 75% of the information		Moderate	Moderate	No	Two hearing aids
a person with hearing loss who has used NHS services in the past 24 months?	Dissatisfied		Dissatisfied		Very effective	Moderately effective	Very effective		Slightly effective		Moderately effective	I understood 50% of the information		Moderate	Severe	No	Any other (please state)
a person with hearing loss who has used NHS services in the past 24 months?	Satisfied		Satisfied		Very effective	Not effective at all	Not effective at all	Very effective			Slightly effective	I understood 75% of the information		Severe	Moderate	No	Bone anchored hearing aid
a person with hearing loss who has used NHS services in the past 24 months?	Very satisfied		Dissatisfied	Very dissatisfied	Very effective		Very effective		Moderately effective		Very effective	I understood 75% of the information		Moderate	Profound	No	Any other (please state)
a person with hearing loss who has used NHS services in the past 24 months?	Satisfied		Dissatisfied	Dissatisfied	Moderately effective	Moderately effective	Moderately effective	Moderately effective			Very effective	I understood 75% of the information		Severe	Severe	No	Two hearing aids
a person with hearing loss who has used NHS services in the past 24 months?	Dissatisfied		Neither satisfied nor dissatisfied	Neither satisfied nor dissatisfied	Moderately effective	Slightly effective	Moderately effective	Moderately effective	Not effective at all	Slightly effective	Moderately effective	I understood 75% of the information		Profound	Profound	No	Two hearing aids
a person with hearing loss who has used NHS services in the past 24 months?	Very dissatisfied		Satisfied		Slightly effective	Not effective at all	Slightly effective	Not effective at all	Not effective at all	Not effective at all	Not effective at all	I understood 25% of the information		Moderate	Moderate	No	Two hearing aids
a person with hearing loss who has used NHS services in the past 24 months?	Neither satisfied nor dissatisfied		Dissatisfied		Moderately effective	Not effective at all	Moderately effective			Moderately effective	Moderately effective	I understood 75% of the information		Profound	Profound	No	Two hearing aids
a person with hearing loss who has used NHS services in the past 24 months?	Neither satisfied nor dissatisfied		Dissatisfied	Dissatisfied	Not effective at all	Not effective at all			Moderately effective		Moderately effective	I understood 75% of the information		Profound	Severe	No	Two hearing aids
a carer / friend / family member who has accompanied a person with hearing loss to use NHS services in the past 24 months?	Dissatisfied	Dissatisfied	Satisfied		Not effective at all	Not effective at all	Not effective at all	Not effective at all	Not effective at all	Not effective at all	Not effective at all	I understood 50% of the information		Severe	Severe	Yes	Two hearing aids
a person with hearing loss who has used NHS services in the past 24 months?	Very satisfied			Satisfied	Very effective	Moderately effective	Extremely effective	Extremely effective			Extremely effective	I understood none of the information		Profound	Profound	No	Two hearing aids
a person with hearing loss who has used NHS services in the past 24 months?	Neither satisfied nor dissatisfied		Dissatisfied		Moderately effective	Very effective	Slightly effective				Moderately effective	No, I understood everything		Severe	Severe	No	Two hearing aids
a person with hearing loss who has used NHS services in the past 24 months?	Satisfied	Dissatisfied	Neither satisfied nor dissatisfied	Dissatisfied	Not effective at all	Not effective at all	Not effective at all	Not effective at all	Not effective at all		Moderately effective	I understood 25% of the information		Profound	Profound	No	Two hearing aids
a person with hearing loss who has used NHS services in the past 24 months?	Dissatisfied		Dissatisfied		Moderately effective	Not effective at all	Not effective at all				Slightly effective	I understood 75% of the information		Moderate	Moderate	No	Two hearing aids
a person with hearing loss who has used NHS services in the past 24 months?	Very satisfied				Very effective	Very effective	Moderately effective	Moderately effective	Moderately effective		Extremely effective	I understood 75% of the information		Severe	Mild	No	One hearing aid
a person with hearing loss who has used NHS services in the past 24 months?	Dissatisfied	Neither satisfied nor dissatisfied	Very dissatisfied	Neither satisfied nor dissatisfied	Not effective at all	Not effective at all	Not effective at all	Not effective at all	Moderately effective	Slightly effective		I understood 50% of the information		Profound	Severe	Yes	None of the above,Any other (please state)
a person with hearing loss who has used NHS services in the past 24 months?	Dissatisfied		Very dissatisfied	Dissatisfied	Not effective at all	Not effective at all	Slightly effective				Slightly effective	I understood 50% of the information		Profound	Profound	No	One Cochlear implant
a person with hearing loss who has used NHS services in the past 24 months?	Neither satisfied nor dissatisfied		Satisfied	Neither satisfied nor dissatisfied	Slightly effective	Not effective at all	Extremely effective	Extremely effective			Slightly effective	I understood 75% of the information		Profound	Profound	No	One Cochlear implant
a person with hearing loss who has used NHS services in the past 24 months?	Satisfied		Satisfied	Neither satisfied nor dissatisfied	Very effective	Very effective	Very effective	Very effective	Very effective		Moderately effective	No, I understood everything		Moderate	Moderate	No	Two hearing aids
a person with hearing loss who has used NHS services in the past 24 months?	Dissatisfied		Very dissatisfied	Neither satisfied nor dissatisfied	Moderately effective	Not effective at all	Very effective	Very effective		Slightly effective	Slightly effective	I understood 50% of the information		Severe	Severe	No	One hearing aid,One Cochlear implant
a person with hearing loss who has used NHS services in the past 24 months?	Very dissatisfied	Very dissatisfied	Very dissatisfied		Not effective at all	Moderately effective					Moderately effective	I understood 50% of the information		Profound	Profound	Yes	One Cochlear implant
a person with hearing loss who has used NHS services in the past 24 months?	Neither satisfied nor dissatisfied		Neither satisfied nor dissatisfied		Not effective at all	Not effective at all	Extremely effective				Moderately effective	I understood 50% of the information		Severe	Severe	No	Two hearing aids
a person with hearing loss who has used NHS services in the past 24 months?	Very satisfied				Moderately effective		Moderately effective				Extremely effective	No, I understood everything		Mild	Severe	No	One hearing aid,Any other (please state)
a person with hearing loss who has used NHS services in the past 24 months?	Neither satisfied nor dissatisfied		Dissatisfied		Moderately effective	Slightly effective	Slightly effective		Not effective at all		Slightly effective	I understood none of the information	Makes waiting areas very stressful when they don’t have visual information.	Profound	Profound	No	One Cochlear implant
a person with hearing loss who has used NHS services in the past 24 months?			Very satisfied		Not effective at all	Slightly effective	Moderately effective				Extremely effective	I understood none of the information	I understood some of the information, but can't tell you what I missed	Moderate	Moderate	No	Two hearing aids
a carer / friend / family member who has accompanied a person with hearing loss to use NHS services in the past 24 months?	Satisfied		Dissatisfied	Neither satisfied nor dissatisfied	Not effective at all	Not effective at all	Not effective at all	Not effective at all	Slightly effective	Not effective at all	Very effective	I understood 50% of the information		Profound	Profound	No	One Cochlear implant,Any other (please state)
a person with hearing loss who has used NHS services in the past 24 months?	Neither satisfied nor dissatisfied		Dissatisfied	Dissatisfied	Very effective	Very effective			Moderately effective	Slightly effective	Slightly effective	I understood 75% of the information		Severe	Severe	No	Two hearing aids,Any other (please state)
a person with hearing loss who has used NHS services in the past 24 months?	Satisfied		Dissatisfied		Very effective	Very effective	Moderately effective				Very effective	I understood 75% of the information		Mild	Mild	No	None of the above,Any other (please state)
a person with hearing loss who has used NHS services in the past 24 months?	Very dissatisfied		Very dissatisfied	Neither satisfied nor dissatisfied	Not effective at all	Moderately effective	Moderately effective	Moderately effective		Slightly effective	Moderately effective	I understood 50% of the information		Severe	Severe	No	Two hearing aids
a person with hearing loss who has used NHS services in the past 24 months?	Satisfied		Dissatisfied	Dissatisfied	Moderately effective	Very effective	Moderately effective		Slightly effective	Moderately effective	Slightly effective	I understood 50% of the information		Profound	Severe	No	Two hearing aids
a person with hearing loss who has used NHS services in the past 24 months?	Very dissatisfied		Very dissatisfied	Satisfied	Not effective at all	Not effective at all	Very effective	Moderately effective	Moderately effective	Very effective	Slightly effective	I understood 75% of the information		Profound	Severe	No	One Cochlear implant
a person with hearing loss who has used NHS services in the past 24 months?	Very dissatisfied		Dissatisfied		Not effective at all	Not effective at all	Extremely effective				Slightly effective	I understood 75% of the information		Moderate	Severe	No	Two hearing aids
a person with hearing loss who has used NHS services in the past 24 months?	Very satisfied	Neither satisfied nor dissatisfied	Very satisfied	Neither satisfied nor dissatisfied	Very effective	Not effective at all	Not effective at all	Not effective at all	Not effective at all	Not effective at all	Not effective at all	I understood 50% of the information		Profound	Profound	No	One Cochlear implant
a person with hearing loss who has used NHS services in the past 24 months?	Dissatisfied		Very dissatisfied	Very dissatisfied	Not effective at all	Not effective at all	Not effective at all	Not effective at all	Not effective at all	Not effective at all	Slightly effective	I understood 25% of the information		Severe	Severe	No	One hearing aid
a person with hearing loss who has used NHS services in the past 24 months?	Satisfied		Neither satisfied nor dissatisfied	Neither satisfied nor dissatisfied	Slightly effective	Moderately effective	Very effective	Very effective	Moderately effective	Very effective	Moderately effective	I understood 75% of the information		Profound	Profound	No	Two hearing aids
a person with hearing loss who has used NHS services in the past 24 months?	Dissatisfied		Very satisfied		Very effective	Slightly effective			Slightly effective	Moderately effective	Moderately effective	I understood none of the information	one one appointment I thought I had been given exercises for my knee when apparently they were for my hip!!	Severe	Profound	No	One hearing aid
a person with hearing loss who has used NHS services in the past 24 months?	Satisfied		Very satisfied		Moderately effective	Moderately effective		Moderately effective	Moderately effective	Moderately effective	Very effective	I understood 50% of the information		Profound	Profound	No	None of the above
a person with hearing loss who has used NHS services in the past 24 months?	Dissatisfied		Dissatisfied	Very dissatisfied	Slightly effective	Not effective at all	Slightly effective	Moderately effective			Slightly effective	I understood 25% of the information		Profound	Profound	No	Two hearing aids,Any other (please state)
a person with hearing loss who has used NHS services in the past 24 months?	Neither satisfied nor dissatisfied		Neither satisfied nor dissatisfied		Moderately effective	Moderately effective	Moderately effective	Moderately effective	Slightly effective		Moderately effective	I understood 50% of the information		Profound	Mild	No	None of the above
a carer / friend / family member who has accompanied a person with hearing loss to use NHS services in the past 24 months?	Very dissatisfied				Not effective at all	Moderately effective	Moderately effective		Not effective at all		Not effective at all	I understood none of the information	I understood the information on the appointments I was able to accompany my husband. This question is difficult to answer as a carer.	Profound	Profound	No	Two hearing aids
a person with hearing loss who has used NHS services in the past 24 months?	Neither satisfied nor dissatisfied		Neither satisfied nor dissatisfied		Moderately effective	Moderately effective	Moderately effective	Very effective	Moderately effective		Moderately effective	I understood 50% of the information		Profound	Mild	No	None of the above
a person with hearing loss who has used NHS services in the past 24 months?	Dissatisfied		Dissatisfied	Dissatisfied	Not effective at all				Not effective at all		Slightly effective	I understood 75% of the information		Severe	Severe	No	Two hearing aids
a person with hearing loss who has used NHS services in the past 24 months?	Dissatisfied		Very dissatisfied	Very dissatisfied	Moderately effective	Moderately effective	Slightly effective	Slightly effective			Slightly effective	I understood 50% of the information		Profound	Profound	No	Two hearing aids
a person with hearing loss who has used NHS services in the past 24 months?	Very dissatisfied		Very dissatisfied	Very dissatisfied	Slightly effective		Not effective at all	Not effective at all	Very effective		Slightly effective	I understood 75% of the information		Severe	Profound	No	One hearing aid,Bone anchored hearing aid
a person with hearing loss who has used NHS services in the past 24 months?	Dissatisfied		Dissatisfied	Dissatisfied	Slightly effective	Not effective at all	Very effective	Very effective			Moderately effective	I understood 50% of the information		Profound	Profound	No	Two hearing aids
a person with hearing loss who has used NHS services in the past 24 months?	Very satisfied				Extremely effective	Extremely effective	Extremely effective	Extremely effective	Extremely effective		Extremely effective	No, I understood everything		Mild	Severe	No	Two hearing aids,Any other (please state)
a person with hearing loss who has used NHS services in the past 24 months?	Very dissatisfied	Very dissatisfied	Very dissatisfied	Very dissatisfied	Moderately effective	Slightly effective	Slightly effective	Moderately effective	Not effective at all	Not effective at all	Not effective at all	I understood 25% of the information		Profound	Profound	Yes	Two hearing aids
a person with hearing loss who has used NHS services in the past 24 months?	Satisfied		Dissatisfied	Dissatisfied	Not effective at all	Very effective	Very effective	Moderately effective			Moderately effective	I understood 25% of the information		Profound	Profound	No	Two hearing aids
a person with hearing loss who has used NHS services in the past 24 months?	Very satisfied		Satisfied		Moderately effective	Moderately effective	Moderately effective		Moderately effective		Extremely effective	No, I understood everything		Severe	Profound	No	Two hearing aids
a person with hearing loss who has used NHS services in the past 24 months?	Dissatisfied	Dissatisfied	Very dissatisfied	Very dissatisfied	Moderately effective	Slightly effective	Extremely effective		Slightly effective		Slightly effective	I understood 50% of the information		Profound	Profound	No	One Cochlear implant
a person with hearing loss who has used NHS services in the past 24 months?	Very dissatisfied				Slightly effective	Moderately effective	Not effective at all	Not effective at all	Not effective at all		Moderately effective	I understood 25% of the information		Profound	Profound	No	One hearing aid,Any other (please state)
a person with hearing loss who has used NHS services in the past 24 months?	Very dissatisfied		Very dissatisfied	Neither satisfied nor dissatisfied	Slightly effective	Not effective at all			Not effective at all		Not effective at all	I understood none of the information		Profound	Profound	No	None of the above,Any other (please state)
a person with hearing loss who has used NHS services in the past 24 months?	Neither satisfied nor dissatisfied		Very dissatisfied		Very effective	Not effective at all					Moderately effective	I understood 50% of the information		Profound	Profound	No	One Cochlear implant + one hearing aid
a person with hearing loss who has used NHS services in the past 24 months?	Dissatisfied		Dissatisfied	Very dissatisfied	Moderately effective	Not effective at all		Extremely effective			Slightly effective	I understood 50% of the information		Severe	Profound	No	One hearing aid,One Cochlear implant
a person with hearing loss who has used NHS services in the past 24 months?	Neither satisfied nor dissatisfied	Dissatisfied	Dissatisfied	Dissatisfied	Not effective at all	Not effective at all	Slightly effective	Slightly effective	Slightly effective	Moderately effective	Slightly effective	I understood none of the information	But I have a job to remember what had been said	Profound	Profound	Yes	One Cochlear implant
a person with hearing loss who has used NHS services in the past 24 months?	Satisfied		Neither satisfied nor dissatisfied	Dissatisfied	Moderately effective	Not effective at all	Moderately effective		Very effective		Slightly effective	I understood 25% of the information		Moderate	Severe	No	Two hearing aids
a person with hearing loss who has used NHS services in the past 24 months?	Dissatisfied	Dissatisfied	Very dissatisfied	Very dissatisfied	Moderately effective	Moderately effective	Moderately effective	Moderately effective	Very effective		Slightly effective	I understood 75% of the information		No hearing loss	Moderate	Yes	One hearing aid
a person with hearing loss who has used NHS services in the past 24 months?	Satisfied	Dissatisfied	Very dissatisfied	Dissatisfied	Moderately effective	Moderately effective	Moderately effective	Moderately effective	Very effective	Slightly effective	Very effective	No, I understood everything		Moderate	Moderate	No	Two hearing aids
a carer / friend / family member who has accompanied a person with hearing loss to use NHS services in the past 24 months?												I understood none of the information	NA	No hearing loss	No hearing loss	No	Any other (please state)
a person with hearing loss who has used NHS services in the past 24 months?	Dissatisfied		Dissatisfied	Dissatisfied	Slightly effective	Moderately effective	Moderately effective	Very effective	Slightly effective		Moderately effective	I understood none of the information	I make a point of checking that I understand	Severe	Profound	No	Two hearing aids
a person with hearing loss who has used NHS services in the past 24 months?	Very satisfied		Dissatisfied		Moderately effective	Very effective	Very effective				Very effective	No, I understood everything		Profound	Profound	No	One Cochlear implant + one hearing aid
a person with hearing loss who has used NHS services in the past 24 months?	Dissatisfied		Very satisfied		Slightly effective	Slightly effective	Slightly effective	Moderately effective	Not effective at all	Moderately effective	Moderately effective	I understood 50% of the information		Profound	Profound	No	One Cochlear implant
a person with hearing loss who has used NHS services in the past 24 months?	Satisfied		Satisfied		Moderately effective	Very effective			Very effective		Moderately effective	No, I understood everything		Severe	Moderate	No	Two hearing aids
a person with hearing loss who has used NHS services in the past 24 months?	Dissatisfied		Dissatisfied	Very dissatisfied	Very effective	Moderately effective	Moderately effective	Moderately effective	Moderately effective	Moderately effective	Very effective	I understood none of the information	This is because I insist on repetition and certain words being written down.	Severe	Moderate	No	Two hearing aids
a person with hearing loss who has used NHS services in the past 24 months?	Dissatisfied		Very dissatisfied	Very dissatisfied	Not effective at all	Not effective at all	Slightly effective	Not effective at all	Not effective at all	Not effective at all	Slightly effective	I understood 25% of the information		Profound	Profound	No	One Cochlear implant
a person with hearing loss who has used NHS services in the past 24 months?	Dissatisfied		Very dissatisfied		Not effective at all	Slightly effective	Slightly effective	Slightly effective	Slightly effective	Slightly effective	Slightly effective	I understood 50% of the information		Profound	Severe	No	Any other (please state)
a person with hearing loss who has used NHS services in the past 24 months?	Neither satisfied nor dissatisfied		Dissatisfied	Neither satisfied nor dissatisfied	Slightly effective	Slightly effective	Very effective	Very effective	Not effective at all	Slightly effective	Slightly effective	I understood 50% of the information		Severe	Severe	No	Two hearing aids
a person with hearing loss who has used NHS services in the past 24 months?	Very dissatisfied	Very dissatisfied	Very dissatisfied	Very dissatisfied	Not effective at all	Not effective at all	Not effective at all	Not effective at all	Slightly effective	Slightly effective	Moderately effective	I understood 25% of the information		Profound	Severe	No	One hearing aid
a person with hearing loss who has used NHS services in the past 24 months?	Dissatisfied		Very dissatisfied		Moderately effective	Moderately effective	Moderately effective	Moderately effective			Very effective	No, I understood everything		Moderate	Profound	No	Two hearing aids
a person with hearing loss who has used NHS services in the past 24 months?	Very dissatisfied					Moderately effective	Moderately effective		Slightly effective	Slightly effective	Slightly effective	I understood 50% of the information		Severe	Severe	No	Bone anchored hearing aid
a person with hearing loss who has used NHS services in the past 24 months?	Dissatisfied		Dissatisfied	Very dissatisfied	Not effective at all	Not effective at all	Moderately effective	Moderately effective	Slightly effective	Not effective at all	Not effective at all	I understood 50% of the information		Severe	Profound	No	Two hearing aids
a person with hearing loss who has used NHS services in the past 24 months?	Dissatisfied		Dissatisfied		Not effective at all	Not effective at all					Moderately effective	I understood 75% of the information		Profound	Profound	No	Two hearing aids
a person with hearing loss who has used NHS services in the past 24 months?	Very dissatisfied		Very dissatisfied	Very dissatisfied	Not effective at all	Not effective at all	Extremely effective		Extremely effective		Slightly effective	I understood none of the information	I do try to use one of the apps but the wording isn't always correct	Profound	Profound	No	Two hearing aids
a person with hearing loss who has used NHS services in the past 24 months?	Very dissatisfied	Neither satisfied nor dissatisfied	Very dissatisfied	Very dissatisfied		Moderately effective	Not effective at all	Moderately effective	Slightly effective	Slightly effective	Not effective at all	I understood 25% of the information		Profound	Profound	No	Two hearing aids
a person with hearing loss who has used NHS services in the past 24 months?	Satisfied	Neither satisfied nor dissatisfied	Satisfied	Neither satisfied nor dissatisfied	Very effective	Moderately effective	Very effective		Slightly effective	Moderately effective	Moderately effective	I understood none of the information	Not since I've received my Cochlear implant. Before I got my ci I had many problems.	Profound	Profound	No	One Cochlear implant
a person with hearing loss who has used NHS services in the past 24 months?	Satisfied		Neither satisfied nor dissatisfied		Very effective	Very effective	Extremely effective	Extremely effective	Very effective	Moderately effective	Very effective	I understood 50% of the information		Profound	Profound	No	Two hearing aids,Any other (please state)
a person with hearing loss who has used NHS services in the past 24 months?	Satisfied		Neither satisfied nor dissatisfied	Neither satisfied nor dissatisfied	Not effective at all	Slightly effective	Slightly effective			Moderately effective	Very effective	I understood none of the information	I rely on lip reading impossible with madks	Profound	Profound	No	Two hearing aids
a person with hearing loss who has used NHS services in the past 24 months?	Satisfied		Very satisfied	Neither satisfied nor dissatisfied	Moderately effective	Moderately effective	Extremely effective		Extremely effective		Moderately effective	I understood 75% of the information		Profound	Profound	No	Two hearing aids
a person with hearing loss who has used NHS services in the past 24 months?	Satisfied		Very dissatisfied	Neither satisfied nor dissatisfied	Very effective	Very effective	Moderately effective	Moderately effective			Moderately effective	I understood 75% of the information		Moderate	Severe	No	Two hearing aids
a person with hearing loss who has used NHS services in the past 24 months?	Neither satisfied nor dissatisfied		Very dissatisfied	Dissatisfied	Moderately effective	Moderately effective	Very effective				Not effective at all	I understood 75% of the information		Moderate	Severe	No	Two hearing aids
a person with hearing loss who has used NHS services in the past 24 months?	Neither satisfied nor dissatisfied		Dissatisfied	Neither satisfied nor dissatisfied	Moderately effective	Moderately effective	Very effective		Slightly effective		Moderately effective	I understood none of the information	I understood nothing in the consulting room with masks and different accents. My husband was allowed to attend mostly but much information was lost in transit.	Profound	Profound	No	One Cochlear implant
a person with hearing loss who has used NHS services in the past 24 months?	Satisfied		Dissatisfied		Very effective		Extremely effective				Moderately effective	I understood 75% of the information		Profound	Profound	No	One hearing aid,One Cochlear implant
a person with hearing loss who has used NHS services in the past 24 months?	Very satisfied					Moderately effective	Moderately effective	Moderately effective	Slightly effective	Moderately effective	Very effective	I understood 75% of the information		Profound	Severe	No	One Cochlear implant
a person with hearing loss who has used NHS services in the past 24 months?	Dissatisfied		Dissatisfied	Neither satisfied nor dissatisfied	Slightly effective	Not effective at all	Very effective	Slightly effective	Not effective at all	Slightly effective	Slightly effective	I understood 50% of the information		Profound	Profound	No	One Cochlear implant + one hearing aid
a person with hearing loss who has used NHS services in the past 24 months?	Dissatisfied		Dissatisfied	Dissatisfied	Slightly effective	Slightly effective	Very effective	Very effective		Not effective at all	Slightly effective	I understood 25% of the information		Severe	Severe	No	Two hearing aids
a person with hearing loss who has used NHS services in the past 24 months?	Very dissatisfied	Neither satisfied nor dissatisfied	Very dissatisfied	Neither satisfied nor dissatisfied	Moderately effective	Slightly effective	Very effective	Very effective	Not effective at all	Slightly effective	Not effective at all	I understood 25% of the information		Profound	Severe	No	One Cochlear implant + one hearing aid
a person with hearing loss who has used NHS services in the past 24 months?	Satisfied		Dissatisfied		Not effective at all	Not effective at all	Not effective at all		Moderately effective		Slightly effective	I understood 25% of the information		Severe	Profound	No	Two hearing aids
a person with hearing loss who has used NHS services in the past 24 months?	Dissatisfied		Very dissatisfied	Very dissatisfied	Slightly effective	Not effective at all					Moderately effective	I understood 50% of the information		Moderate	Profound	No	Two hearing aids
a carer / friend / family member who has accompanied a person with hearing loss to use NHS services in the past 24 months?	Dissatisfied		Very dissatisfied		Slightly effective	Slightly effective	Slightly effective	Slightly effective			Slightly effective	I understood 50% of the information		Profound	Severe	No	Two hearing aids
a person with hearing loss who has used NHS services in the past 24 months?	Neither satisfied nor dissatisfied		Neither satisfied nor dissatisfied		Moderately effective	Moderately effective	Moderately effective	Moderately effective	Moderately effective		Moderately effective	I understood none of the information	I try to make sure that I have understood	Moderate	Moderate	No	Two hearing aids
a carer / friend / family member who has accompanied a person with hearing loss to use NHS services in the past 24 months?	Dissatisfied		Dissatisfied		Very effective	Slightly effective	Slightly effective	Slightly effective			Very effective	I understood 75% of the information		Profound	Profound	No	One hearing aid,One Cochlear implant
a person with hearing loss who has used NHS services in the past 24 months?	Satisfied		Satisfied		Very effective	Moderately effective	Very effective	Very effective	Extremely effective	Not effective at all	Moderately effective	I understood 50% of the information		Profound	Profound	No	Two hearing aids
a person with hearing loss who has used NHS services in the past 24 months?	Dissatisfied	Neither satisfied nor dissatisfied	Very dissatisfied	Very dissatisfied	Not effective at all	Not effective at all	Not effective at all	Moderately effective			Slightly effective	I understood 25% of the information		Profound	Profound	No	One hearing aid
a person with hearing loss who has used NHS services in the past 24 months?	Dissatisfied		Dissatisfied	Dissatisfied	Moderately effective	Moderately effective	Moderately effective		Very effective	Slightly effective	Slightly effective	I understood 50% of the information		Mild	Moderate	No	Two hearing aids,Any other (please state)
a person with hearing loss who has used NHS services in the past 24 months?	Dissatisfied		Very dissatisfied		Moderately effective	Moderately effective					Moderately effective	I understood 50% of the information		Profound	Profound	No	One Cochlear implant
a person with hearing loss who has used NHS services in the past 24 months?	Neither satisfied nor dissatisfied				Extremely effective	Moderately effective					Moderately effective	I understood 75% of the information		Severe	Severe	No	Two hearing aids,Any other (please state)
a person with hearing loss who has used NHS services in the past 24 months?	Very satisfied				Very effective	Moderately effective	Very effective		Moderately effective		Moderately effective	No, I understood everything		Severe	Severe	No	Two hearing aids
a person with hearing loss who has used NHS services in the past 24 months?	Very dissatisfied		Very dissatisfied	Very dissatisfied	Not effective at all	Not effective at all	Slightly effective	Moderately effective	Not effective at all		Not effective at all	I understood 25% of the information		Profound	Profound	No	Two hearing aids
a person with hearing loss who has used NHS services in the past 24 months?	Neither satisfied nor dissatisfied		Dissatisfied	Dissatisfied	Extremely effective	Not effective at all	Extremely effective		Moderately effective		Slightly effective	I understood 50% of the information		Profound	Profound	No	Two hearing aids
a person with hearing loss who has used NHS services in the past 24 months?	Dissatisfied		Dissatisfied	Neither satisfied nor dissatisfied	Moderately effective	Very effective	Very effective		Slightly effective	Slightly effective	Moderately effective	I understood 25% of the information		Moderate	Moderate	No	Two hearing aids,Any other (please state)
a person with hearing loss who has used NHS services in the past 24 months?	Dissatisfied		Neither satisfied nor dissatisfied	Neither satisfied nor dissatisfied	Very effective	Moderately effective	Extremely effective		Moderately effective		Very effective	I understood 75% of the information		Profound	Profound	No	Two cochlear implants
a person with hearing loss who has used NHS services in the past 24 months?	Dissatisfied		Very dissatisfied	Very dissatisfied	Moderately effective	Slightly effective	Slightly effective	Slightly effective	Not effective at all		Slightly effective	I understood none of the information	I always have to take someone with me as I’ve a fear I will miss what they say, I’m fact there’s no reason that this should happen.	Profound	Severe	No	One hearing aid,Bone anchored hearing aid
a person with hearing loss who has used NHS services in the past 24 months?	Satisfied		Satisfied	Dissatisfied	Slightly effective	Not effective at all					Very effective	I understood 50% of the information		Profound	No hearing loss	No	Two hearing aids
a person with hearing loss who has used NHS services in the past 24 months?	Neither satisfied nor dissatisfied		Very dissatisfied	Very dissatisfied	Slightly effective	Very effective	Moderately effective		Not effective at all		Moderately effective	I understood 50% of the information		Mild	Moderate	No	Two hearing aids
a person with hearing loss who has used NHS services in the past 24 months?	Dissatisfied		Dissatisfied	Dissatisfied	Slightly effective	Not effective at all	Slightly effective	Slightly effective	Slightly effective		Moderately effective	I understood 75% of the information		Moderate	Moderate	No	Two hearing aids
a person with hearing loss who has used NHS services in the past 24 months?	Neither satisfied nor dissatisfied				Not effective at all	Not effective at all	Not effective at all	Not effective at all	Very effective		Very effective	I understood 75% of the information		Severe	Severe	No	Two hearing aids
a person with hearing loss who has used NHS services in the past 24 months?	Neither satisfied nor dissatisfied		Dissatisfied	Dissatisfied	Moderately effective	Moderately effective	Extremely effective	Extremely effective		Slightly effective	Moderately effective	I understood 75% of the information		Severe	Severe	No	One Cochlear implant + one hearing aid
a person with hearing loss who has used NHS services in the past 24 months?	Neither satisfied nor dissatisfied			Neither satisfied nor dissatisfied	Moderately effective	Slightly effective	Very effective				Moderately effective	I understood 75% of the information		Moderate	Moderate	No	Two hearing aids
a person with hearing loss who has used NHS services in the past 24 months?	Very dissatisfied	Very dissatisfied	Very dissatisfied	Very dissatisfied	Not effective at all		Not effective at all	Not effective at all			Not effective at all	I understood 50% of the information		Profound	Profound	No	Two hearing aids
a person with hearing loss who has used NHS services in the past 24 months?	Satisfied		Dissatisfied	Neither satisfied nor dissatisfied	Moderately effective	Moderately effective	Very effective	Very effective	Moderately effective		Very effective	I understood 75% of the information		Severe	Moderate	No	One Cochlear implant + one hearing aid
a person with hearing loss who has used NHS services in the past 24 months?	Neither satisfied nor dissatisfied		Dissatisfied		Slightly effective	Moderately effective	Moderately effective	Moderately effective	Slightly effective		Slightly effective	I understood 75% of the information		No hearing loss	Profound	No	Two hearing aids,Any other (please state)
a person with hearing loss who has used NHS services in the past 24 months?	Very dissatisfied		Very dissatisfied	Very dissatisfied	Not effective at all	Not effective at all	Not effective at all	Not effective at all	Not effective at all		Slightly effective	I understood none of the information	I relied on my husband to relay information. However, I have a 3 the check appointment next week and can't take my husband. I am very worried that I will not be able to understand what I'd said.	Profound	Severe	No	Two hearing aids
a person with hearing loss who has used NHS services in the past 24 months?	Neither satisfied nor dissatisfied	Neither satisfied nor dissatisfied	Dissatisfied	Neither satisfied nor dissatisfied	Slightly effective	Slightly effective					Moderately effective	I understood none of the information	Not really sure	Moderate	Mild	No	Two hearing aids
a person with hearing loss who has used NHS services in the past 24 months?	Neither satisfied nor dissatisfied		Dissatisfied	Dissatisfied	Moderately effective				Slightly effective		Moderately effective	I understood 75% of the information		Profound	Profound	No	One Cochlear implant
a person with hearing loss who has used NHS services in the past 24 months?	Dissatisfied	Neither satisfied nor dissatisfied	Very dissatisfied		Not effective at all	Not effective at all	Very effective	Moderately effective		Moderately effective	Moderately effective	I understood 50% of the information		Severe	Profound	No	One hearing aid,One Cochlear implant
a person with hearing loss who has used NHS services in the past 24 months?	Satisfied	Satisfied	Neither satisfied nor dissatisfied		Moderately effective	Moderately effective	Very effective		Moderately effective	Moderately effective	Moderately effective	I understood 50% of the information		Profound	Moderate	No	Two hearing aids
a person with hearing loss who has used NHS services in the past 24 months?	Satisfied		Neither satisfied nor dissatisfied	Neither satisfied nor dissatisfied	Extremely effective	Extremely effective	Extremely effective				Extremely effective	I understood 50% of the information		Moderate	Moderate	No	Two hearing aids
a person with hearing loss who has used NHS services in the past 24 months?	Neither satisfied nor dissatisfied		Very dissatisfied	Very dissatisfied	Not effective at all	Not effective at all	Not effective at all	Slightly effective	Not effective at all	Not effective at all	Slightly effective	I understood 25% of the information		Profound	Profound	No	Two hearing aids
a person with hearing loss who has used NHS services in the past 24 months?	Very satisfied		Neither satisfied nor dissatisfied		Extremely effective	Very effective	Extremely effective	Moderately effective	Moderately effective		Very effective	I understood none of the information	I don't know what I might of missed if I didn't hear it	Moderate	Moderate	No	Two hearing aids
a person with hearing loss who has used NHS services in the past 24 months?	Satisfied		Satisfied	Dissatisfied	Slightly effective	Slightly effective			Moderately effective		Moderately effective	I understood 75% of the information		Profound	Profound	No	Two hearing aids
a person with hearing loss who has used NHS services in the past 24 months?	Very satisfied	Satisfied	Satisfied	Neither satisfied nor dissatisfied	Very effective	Very effective	Very effective	Moderately effective		Very effective	Extremely effective	No, I understood everything		Severe	Severe	No	Two hearing aids,Any other (please state)
a person with hearing loss who has used NHS services in the past 24 months?	Dissatisfied		Very dissatisfied	Very dissatisfied	Not effective at all	Slightly effective		Not effective at all	Not effective at all	Not effective at all	Not effective at all	I understood 50% of the information		Profound	Profound	No	Two hearing aids,Any other (please state)
a person with hearing loss who has used NHS services in the past 24 months?	Satisfied		Satisfied		Moderately effective	Moderately effective	Moderately effective	Moderately effective	Moderately effective		Moderately effective	No, I understood everything		Profound	Profound	No	One Cochlear implant + one hearing aid
a person with hearing loss who has used NHS services in the past 24 months?	Dissatisfied		Dissatisfied	Dissatisfied	Not effective at all		Very effective			Not effective at all	Not effective at all	I understood 50% of the information		Profound	Profound	No	One Cochlear implant + one hearing aid
a person with hearing loss who has used NHS services in the past 24 months?	Neither satisfied nor dissatisfied	Dissatisfied	Very dissatisfied		Very effective	Slightly effective	Not effective at all	Slightly effective	Moderately effective	Very effective	Very effective	I understood 75% of the information		Profound	Profound	Yes	One Cochlear implant + one hearing aid
a person with hearing loss who has used NHS services in the past 24 months?	Very satisfied		Satisfied		Very effective	Slightly effective		Moderately effective	Slightly effective	Very effective	Very effective	I understood none of the information	Before the pandemic hit.	Severe	Severe	No	Two hearing aids
a person with hearing loss who has used NHS services in the past 24 months?	Very dissatisfied		Neither satisfied nor dissatisfied	Neither satisfied nor dissatisfied	Slightly effective	Not effective at all					Not effective at all	No, I understood everything		Profound	Severe	No	One hearing aid
a person with hearing loss who has used NHS services in the past 24 months?	Satisfied		Satisfied	Neither satisfied nor dissatisfied	Moderately effective	Moderately effective	Very effective	Very effective			Very effective	No, I understood everything		Profound	Severe	No	One hearing aid
a person with hearing loss who has used NHS services in the past 24 months?	Satisfied		Neither satisfied nor dissatisfied	Neither satisfied nor dissatisfied	Moderately effective	Moderately effective			Moderately effective	Moderately effective	Moderately effective	I understood 50% of the information		Severe	Moderate	No	Two hearing aids
a person with hearing loss who has used NHS services in the past 24 months?	Neither satisfied nor dissatisfied		Dissatisfied	Neither satisfied nor dissatisfied	Moderately effective	Extremely effective	Very effective		Extremely effective		Very effective	No, I understood everything		Profound	Profound	No	One hearing aid,One Cochlear implant
a person with hearing loss who has used NHS services in the past 24 months?	Very dissatisfied				Moderately effective	Moderately effective	Very effective	Moderately effective	Slightly effective	Not effective at all	Not effective at all	I understood 50% of the information		Profound	Profound	No	None of the above,Any other (please state)
a person with hearing loss who has used NHS services in the past 24 months?	Satisfied		Satisfied		Slightly effective	Moderately effective	Moderately effective				Moderately effective	I understood 50% of the information		Moderate	Moderate	No	Two hearing aids,Any other (please state)
a person with hearing loss who has used NHS services in the past 24 months?	Very satisfied		Very satisfied		Extremely effective	Very effective	Extremely effective		Extremely effective		Extremely effective	No, I understood everything		Severe	Severe	No	Two hearing aids,Any other (please state)
a person with hearing loss who has used NHS services in the past 24 months?	Satisfied		Neither satisfied nor dissatisfied	Dissatisfied	Very effective	Moderately effective			Moderately effective	Very effective	Slightly effective	I understood none of the information	I did however repeat the information to make sure I had the correct information	Severe	Moderate	No	Two hearing aids
a person with hearing loss who has used NHS services in the past 24 months?	Neither satisfied nor dissatisfied		Satisfied	Dissatisfied	Moderately effective	Moderately effective	Extremely effective				Very effective	I understood 75% of the information		Profound	Severe	No	One Cochlear implant + one hearing aid
a person with hearing loss who has used NHS services in the past 24 months?	Very satisfied		Very dissatisfied	Dissatisfied	Extremely effective	Extremely effective	Extremely effective			Moderately effective	Extremely effective	No, I understood everything		Profound	Profound	No	One Cochlear implant + one hearing aid
a person with hearing loss who has used NHS services in the past 24 months?	Very dissatisfied		Very dissatisfied	Very dissatisfied	Moderately effective	Not effective at all			Not effective at all		Moderately effective	I understood none of the information		Profound	Profound	No	Two cochlear implants
a person with hearing loss who has used NHS services in the past 24 months?	Dissatisfied		Dissatisfied	Neither satisfied nor dissatisfied	Moderately effective	Moderately effective			Moderately effective	Moderately effective	Very effective	I understood 50% of the information		Profound	Profound	No	One Cochlear implant,Any other (please state)
a person with hearing loss who has used NHS services in the past 24 months?	Satisfied				Very effective	Very effective	Very effective	Very effective			Very effective	I understood 75% of the information		Severe	Mild	No	One hearing aid
a person with hearing loss who has used NHS services in the past 24 months?	Dissatisfied		Dissatisfied	Dissatisfied	Not effective at all	Moderately effective	Very effective			Moderately effective	Slightly effective	I understood 75% of the information		Severe	Severe	No	Two hearing aids
a person with hearing loss who has used NHS services in the past 24 months?	Very satisfied				Very effective		Extremely effective			Slightly effective	Moderately effective	I understood 75% of the information		Profound	Profound	No	One hearing aid,Bone anchored hearing aid
a person with hearing loss who has used NHS services in the past 24 months?	Neither satisfied nor dissatisfied		Dissatisfied	Neither satisfied nor dissatisfied	Moderately effective	Moderately effective			Moderately effective		Very effective	No, I understood everything		Severe	Moderate	No	Two hearing aids,Any other (please state)
a person with hearing loss who has used NHS services in the past 24 months?	Neither satisfied nor dissatisfied			Neither satisfied nor dissatisfied	Very effective		Very effective					I understood 75% of the information		Moderate	Moderate	No	Two hearing aids
a person with hearing loss who has used NHS services in the past 24 months?	Satisfied		Neither satisfied nor dissatisfied	Dissatisfied	Very effective	Very effective			Extremely effective		Moderately effective	I understood 50% of the information		Severe	Profound	No	One hearing aid
a person with hearing loss who has used NHS services in the past 24 months?	Satisfied		Neither satisfied nor dissatisfied	Very dissatisfied	Moderately effective	Moderately effective	Very effective	Slightly effective	Very effective		Very effective	I understood 50% of the information		Profound	Profound	No	One Cochlear implant
a person with hearing loss who has used NHS services in the past 24 months?	Very dissatisfied	Very dissatisfied	Very dissatisfied		Not effective at all	Not effective at all			Not effective at all	Not effective at all	Not effective at all	I understood none of the information		Profound	Profound	Yes	None of the above
a person with hearing loss who has used NHS services in the past 24 months?	Dissatisfied		Satisfied	Very dissatisfied	Not effective at all	Moderately effective	Slightly effective	Slightly effective			Moderately effective	I understood 75% of the information		Severe	Profound	No	None of the above
a carer / friend / family member who has accompanied a person with hearing loss to use NHS services in the past 24 months?	Dissatisfied		Dissatisfied		Slightly effective	Moderately effective					Slightly effective	I understood none of the information	On behalf of mum. She misses about half of what is said and has misunderstood several things.	Severe	Severe	No	Two hearing aids
a person with hearing loss who has used NHS services in the past 24 months?	Neither satisfied nor dissatisfied		Very dissatisfied	Very dissatisfied	Slightly effective	Slightly effective	Moderately effective	Not effective at all	Slightly effective	Moderately effective	Moderately effective	I understood 50% of the information		Profound	Profound	No	Two hearing aids
a person with hearing loss who has used NHS services in the past 24 months?	Dissatisfied		Dissatisfied		Moderately effective	Very effective	Very effective		Moderately effective	Not effective at all	Very effective	I understood 75% of the information		Profound	Profound	No	One Cochlear implant
a person with hearing loss who has used NHS services in the past 24 months?	Very satisfied		Satisfied		Extremely effective		Extremely effective	Extremely effective			Very effective	I understood 75% of the information		Severe	Severe	Yes	Two hearing aids
a person with hearing loss who has used NHS services in the past 24 months?	Dissatisfied		Neither satisfied nor dissatisfied	Neither satisfied nor dissatisfied	Not effective at all	Not effective at all	Slightly effective		Not effective at all	Not effective at all	Not effective at all	I understood 50% of the information		No hearing loss	Profound	No	One Cochlear implant + one hearing aid
a person with hearing loss who has used NHS services in the past 24 months?	Dissatisfied		Very dissatisfied		Not effective at all	Not effective at all	Not effective at all	Not effective at all	Slightly effective	Slightly effective	Moderately effective	I understood 25% of the information		Profound	Profound	Yes	One Cochlear implant,Any other (please state)
a person with hearing loss who has used NHS services in the past 24 months?	Dissatisfied		Dissatisfied	Dissatisfied	Slightly effective	Slightly effective	Slightly effective		Slightly effective		Moderately effective	No, I understood everything		Moderate	Moderate	No	Two hearing aids
a carer / friend / family member who has accompanied a person with hearing loss to use NHS services in the past 24 months?	Dissatisfied		Very dissatisfied	Very dissatisfied	Slightly effective	Moderately effective	Moderately effective	Moderately effective	Slightly effective	Slightly effective	Moderately effective	I understood none of the information	My daughter/husband help	Profound	Profound	No	Two hearing aids,Any other (please state)
a person with hearing loss who has used NHS services in the past 24 months?	Very satisfied	Very satisfied	Very satisfied	Very satisfied	Very effective	Very effective	Extremely effective				Extremely effective	No, I understood everything		Profound	Severe	No	One hearing aid
a person with hearing loss who has used NHS services in the past 24 months?	Satisfied				Moderately effective	Moderately effective	Moderately effective			Extremely effective	Extremely effective	I understood 50% of the information		Profound	Severe	No	One hearing aid
a person with hearing loss who has used NHS services in the past 24 months?	Satisfied		Satisfied		Not effective at all	Not effective at all	Very effective	Very effective	Moderately effective	Very effective	Very effective	No, I understood everything		Profound	Profound	No	One Cochlear implant
a person with hearing loss who has used NHS services in the past 24 months?	Very dissatisfied	Very dissatisfied	Very dissatisfied	Very dissatisfied	Not effective at all	Not effective at all	Not effective at all	Not effective at all	Not effective at all	Not effective at all	Not effective at all	I understood none of the information		Profound	Profound	Yes	None of the above
a carer / friend / family member who has accompanied a person with hearing loss to use NHS services in the past 24 months?	Very dissatisfied		Very dissatisfied			Not effective at all				Not effective at all	Not effective at all	I understood none of the information	My dad understood nothing I have to explain it to him later.	Profound	Profound	No	None of the above
a person with hearing loss who has used NHS services in the past 24 months?	Very dissatisfied	Very dissatisfied	Very dissatisfied	Very dissatisfied	Not effective at all	Not effective at all	Not effective at all	Not effective at all	Not effective at all	Not effective at all	Not effective at all	I understood 50% of the information		Mild	Mild	Yes	Two hearing aids
a person with hearing loss who has used NHS services in the past 24 months?	Very dissatisfied	Very dissatisfied	Very dissatisfied	Very dissatisfied	Not effective at all	Not effective at all	Not effective at all	Not effective at all	Not effective at all	Not effective at all	Not effective at all	I understood 50% of the information		Mild	Moderate	Yes	Bone conduction hearing aid
a carer / friend / family member who has accompanied a person with hearing loss to use NHS services in the past 24 months?	Dissatisfied	Neither satisfied nor dissatisfied	Dissatisfied	Neither satisfied nor dissatisfied	Moderately effective	Not effective at all	Moderately effective	Moderately effective	Moderately effective	Slightly effective	Slightly effective	I understood 50% of the information		Profound	Profound	Yes	Two cochlear implants
a person with hearing loss who has used NHS services in the past 24 months?	Very dissatisfied		Very dissatisfied	Very dissatisfied	Not effective at all	Not effective at all	Not effective at all	Not effective at all			Not effective at all	I understood 25% of the information		Profound	Profound	No	Two hearing aids
a person with hearing loss who has used NHS services in the past 24 months?	Very satisfied		Dissatisfied	Neither satisfied nor dissatisfied	Moderately effective		Moderately effective				Moderately effective	I understood none of the information	If I don’t hear or understand I ask	Severe	Severe	No	Two hearing aids,Bone anchored hearing aid,Any other (please state)
a person with hearing loss who has used NHS services in the past 24 months?	Dissatisfied	Dissatisfied	Dissatisfied		Not effective at all	Not effective at all	Not effective at all		Not effective at all		Moderately effective	I understood 25% of the information		Profound	Profound	Yes	Two hearing aids,Any other (please state)
a person with hearing loss who has used NHS services in the past 24 months?	Neither satisfied nor dissatisfied		Neither satisfied nor dissatisfied		Moderately effective	Slightly effective					Slightly effective	I understood 50% of the information		Moderate	Severe	No	None of the above
a carer / friend / family member who has accompanied a person with hearing loss to use NHS services in the past 24 months?	Dissatisfied	Dissatisfied	Dissatisfied		Very effective	Very effective	Moderately effective	Moderately effective			Moderately effective	I understood 25% of the information		Profound	Profound	No	One hearing aid

## Sheet: final demo tables
Hearing loss				Carers
Ages	n	%		Age	n	%
18-20	2	0.395257		18-20	0	0
21-30	35	6.917		21-30	5	10
31-40	52	10.2767		31-40	9	18
41-50	106	20.9486		41-50	9	18
51-60	144	28.4585		51-60	14	28
61-70	93	18.3794		61-70	7	14
71-80	57	11.2648		71-80	3	6
81-90	13	2.56917		81-90	2	4
91+	1	0.197628		91+	0	0
prefer not to say	3	0.592885		prefer not to say	1	2
Total	506	100		total	50	100
Ethnicity	n	%		Ethnicity carers	n	%		Ethnicity combined	n	%
Prefer not to say	17	3.35968		Prefer not to say	5	10		Prefer not to say	22	3.95683
White British	447	88.3399		White British	41	82		White British	488	87.7698
Black or Black British – Caribbean	1	0.197628		Black or Black British – Caribbean	0	0		Black or Black British – Caribbean	1	0.179856
Other	4	0.790514		Other		0		Other	4	0.719424
Chinese	2	0.395257		Chinese	0	0		Chinese	2	0.359712
Mixed – Other mixed background	4	0.790514		Mixed – Other mixed background	0	0		Mixed – Other mixed background	4	0.719424
Mixed – White and Asian	3	0.592885		Mixed – White and Asian	2	4		Mixed – White and Asian	5	0.899281
Mixed – White and Black African	2	0.395257		Mixed – White and Black African	0	0		Mixed – White and Black African	2	0.359712
White – Irish	7	1.3834		White – Irish	0	0		White – Irish	7	1.25899
White – Other White background	13	2.56917		White – Other White background	1	2		White – Other White background	14	2.51799
Asian or Asian British – Indian	3	0.592885		Asian or Asian British – Indian	0	0		Asian or Asian British – Indian	3	0.539568
Asian British other	1	0.197628		Asian British other	1	2		Asian British other	2	0.359712
Asian or Asian British – Pakistani	2	0.395257		Asian or Asian British – Pakistani	0	0		Asian or Asian British – Pakistani	2	0.359712
	506	100			50	100			556	100
Hearing Device Category	Number of Respondents	%		Hearing Device Category	Number of Respondents	%		Hearing Device (combined) Category	Number of Respondents	%
Two hearing aids	279	55.1383		Two hearing aids	23	46		Two hearing aids	302	54.3165
One hearing aid	49	9.68379		One hearing aid	3	6		One hearing aid	52	9.35252
One Cochlear implant	54	10.6719		One Cochlear implant	4	8		One Cochlear implant	58	10.4317
One Cochlear implant + one hearing aid	44	8.69565		One Cochlear implant + one hearing aid	4	8		One Cochlear implant + one hearing aid	48	8.63309
Bone anchored hearing aid	10	1.97628		Bone anchored hearing aid	0	0		Bone anchored hearing aid	10	1.79856
Two cochlear implants	7	1.3834		Two cochlear implants	6	12		Two cochlear implants	13	2.33813
Bone conduction hearing aid	9	1.77866		Bone conduction hearing aid	1	2		Bone conduction hearing aid	10	1.79856
Any other (please state)	20	3.95257		Any other (please state)	3	6		Other	23	4.13669
None	34	6.71937		None	6	12		None	40	7.19424
Total	506	100		Total	50	100		Total	556	100
Hearing levels_hearing loss	n	%		Hearing levels_carers				Combined hearing loss levels
Hearing Loss Category	Number of Responses							Hearing Loss Category	Number of Responses	%
Mild	35	6.917		Hearing Loss Category	Number of Responses	%		No hearing loss	25	4.4964
Moderate	110	21.7391		No hearing loss	6	12		Mild	36	6.47482
no hearing loss	19	3.75494		Mild	1	2		Moderate	115	20.6835
Profound	188	37.1542		Profound	27	54		Severe	165	29.6763
Severe	154	30.4348		Severe	11	22		Profound	215	38.6691
	506	100		Moderate	5	10			556	100
				Total	50	100
Geographical location
Region	Number of Responses	%		Region	Number of Responses	%
East Midlands (England)	28	5.5336		East Midlands (England)	3	6		31
Scotland	25	4.94071		Scotland	2	4		27
South West England	64	12.6482		South West England	2	4		66
Yorkshire and The Humber	36	7.11462		Yorkshire and The Humber	6	12		42
North West England	61	12.0553		North West England	7	14		68
West Midlands (England)	46	9.09091		West Midlands (England)	7	14		53
South East England	111	21.9368		South East England	8	16		119
East of England	35	6.917		East of England	6	12		41
North East England	21	4.1502		North East England	1	2		22
Northern Ireland	10	1.97628		Northern Ireland	2	4		12
London	47	9.28854		London	1	2		48
Wales	18	3.55731		Wales	2	4		20
prefer not to say	4	0.790514		prefer not to say	3	6
	506	100			50	100
460	82.7
80	14.3885
4	0.719424
12	2.15827
556

## Sheet: response summary
I understood none of the information	0.183
I understood 25% of the information	0.173
I understood 50% of the information	0.287
I understood 75% of the information	0.251
I understood 100% of the information	0.106
